# Supplementary material for: The prognostic marker NRIP1 is associated with tumor progression and immune infiltration in acute myeloid leukemia: NRIP1 is associated with tumor progression and immune infiltration
Source: Acta Biochim Biophys Sin (Shanghai). 2025 Nov 4;58(2):437–52. doi: 10.3724/abbs.2025197 (PMC12900777; doi:10.3724/abbs.2025197)
Supplement: 25719Supplementary_Table_S1 [file 25719Supplementary_Table_S1.csv]

id	logFC	pvalue	sign
SLITRK6	4.96035791065024	1.85226507857117e-09	Up
C6orf141	4.82049951790137	2.20585243836766e-18	Up
CHRM3	4.60996560086997	7.19907002582485e-35	Up
COBL	3.96576845644744	1.61716118345023e-17	Up
SPANXB1	3.93554156990013	0.000735908900117417	Up
ZNF560	3.91640152082576	1.15587241111116e-12	Up
FAM155B	3.76450391580237	2.717522146535e-10	Up
MYCT1	3.66598001584858	9.74029236573792e-16	Up
SCN3A	3.6461597522174	6.74327235328976e-19	Up
CNBD1	3.49703140206884	4.80127883680341e-06	Up
MECOM	3.46375589994795	3.91890701150434e-13	Up
VIP	3.40726305564504	3.94153870625189e-06	Up
SPON1	3.35461229330958	1.03270166235609e-18	Up
XIRP2	3.26327956487577	3.24665141918555e-15	Up
ZNF804B	3.22276786246324	0.00474145611486113	Up
ADGRF1	3.19704744408145	2.27930962849352e-13	Up
PRSS2	3.14309673087906	1.9394687380623e-16	Up
HMGA2	3.1418190133171	5.35532338820019e-13	Up
OVCH1	3.08731769416005	3.60441650798164e-09	Up
HLF	3.04922967941998	6.65216842054637e-18	Up
DLGAP2	2.99747671804071	9.40439429511258e-12	Up
CNTN5	2.98638903594398	7.99915870883843e-07	Up
CHRDL1	2.94401396166617	1.29277734802604e-10	Up
KCNIP1	2.9317101218474	5.51857989940241e-13	Up
AJAP1	2.89892372360985	1.81681069297775e-12	Up
ZFPM2	2.87116748099462	2.22788223607335e-14	Up
TUBAL3	2.85893590820309	3.71855321909195e-10	Up
CLEC9A	2.83988474505368	7.36022535795615e-10	Up
ADGRG6	2.78654862024203	1.88553806703671e-09	Up
DKK1	2.77671829108376	2.22102448012713e-06	Up
CCDC175	2.77597313204087	9.66204399566868e-10	Up
CNTNAP5	2.77186138127218	7.39509023657815e-05	Up
FAM171B	2.71325710815628	9.43121344681306e-15	Up
NKAIN2	2.7108588487383	5.96426554057249e-06	Up
CPS1	2.69621565339033	2.97419566957813e-13	Up
RUNX1T1	2.69527500260412	3.96642271243693e-09	Up
RHCG	2.67166807552671	3.61318294754832e-07	Up
VWA2	2.66783305356844	1.08128734274103e-12	Up
SOSTDC1	2.66180597667886	1.7056044616657e-08	Up
NTS	2.63918410007859	0.0182829479851539	Up
KCNK1	2.61091734855633	1.50029116201524e-05	Up
LRCH2	2.59474483288476	0.000114189009470095	Up
SMIM2	2.58556484152832	1.75818107080138e-05	Up
RAG2	2.57912334080803	5.59076507223256e-08	Up
TMEM200A	2.54527938867087	9.74029236573792e-16	Up
FAM83B	2.53888344443252	3.88413023814664e-06	Up
FGD5	2.535218917	1.23618013888744e-08	Up
ZSCAN1	2.5322808256048	1.81519265573773e-07	Up
CYYR1	2.50624676652625	1.10701747326221e-05	Up
PPDPFL	2.50583088444124	0.0253649280333103	Up
ALDH1A1	2.49490350667784	3.9426494343123e-10	Up
ZNF462	2.47596719290283	4.01263143718468e-12	Up
MST1R	2.42189806769652	3.18082838202335e-14	Up
GAB4	2.41791853070755	5.83127676662308e-06	Up
NFIA	2.41554082608099	1.77708829840116e-11	Up
PTPRD	2.40577610833804	3.32867228562249e-07	Up
PCDHB12	2.40566084409792	1.14544788858849e-08	Up
SRPX2	2.40417668772515	1.64197799528445e-10	Up
FIGN	2.39868763689358	0.00015897588412152	Up
PEAR1	2.38198296250649	1.51507695024193e-12	Up
PREX2	2.3501494386167	3.77619675256572e-09	Up
CDH9	2.34955871966993	0.00407134581106895	Up
KBTBD12	2.33705319595927	5.42318487483363e-11	Up
CALCRL	2.3347508668108	3.19504674537346e-13	Up
PCDHGA3	2.33300641649011	7.23182374135966e-11	Up
MAB21L1	2.32521578888691	7.23853633322253e-08	Up
ST8SIA5	2.32288981606424	6.63332057612949e-14	Up
NLGN4Y	2.3130728040202	2.89379335507294e-05	Up
SETBP1	2.28445662624355	7.52397131442292e-12	Up
NRIP1	2.26868658032675	1.3741468920829e-31	Up
CD109	2.26804131765623	3.39982018352901e-10	Up
SPATA48	2.26528043926018	0.00147371384091713	Up
PBX1	2.25703972950713	4.00876531096524e-08	Up
FGF16	2.2549056150562	2.4979128890314e-05	Up
SCN2A	2.24752318082322	3.1497683185483e-06	Up
FAT4	2.23793909650583	1.47084585833617e-10	Up
OPALIN	2.23627488340701	0.000770305432898904	Up
PTK2	2.22266972101845	4.15865206337062e-12	Up
FAM133A	2.20829146345605	0.00149237672133887	Up
JCAD	2.2053821847983	1.33038998882531e-07	Up
PABPC4L	2.19145168351299	0.00179213516759307	Up
NUDT11	2.18582806128205	1.05784688191326e-05	Up
HPSE2	2.18581984581818	1.10556919272104e-05	Up
PDZRN4	2.16768068204676	7.10983863663124e-10	Up
CENPVL3	2.16421206897329	0.00983061482335968	Up
TLL2	2.15741432697213	1.57884593717296e-08	Up
PDE1A	2.15202729806105	1.0521816910897e-06	Up
ERVV-1	2.15055379701414	0.0220693951739593	Up
GNG11	2.13096280749293	6.12963653394172e-08	Up
FOXD4L5	2.12088271361303	3.94153870625189e-06	Up
CRHBP	2.11662331921216	2.75840373131418e-14	Up
CAPN6	2.07465618902854	0.0103198442277383	Up
DUSP21	2.07038716332748	0.000347760399788526	Up
SYTL4	2.05754285011425	3.03847860189789e-08	Up
ELOVL7	2.05090974579222	3.12595431203929e-11	Up
SLC18A2	2.04226618085211	1.64197799528445e-10	Up
NR5A2	2.03600287405257	2.68919892457854e-07	Up
VSTM4	2.03212277710939	1.47667435673376e-07	Up
WIPF3	2.02273719943169	7.2442787012532e-09	Up
RIMS1	2.01192773053985	6.95910088695055e-06	Up
B3GALT5	2.00764652854108	8.13232104607521e-06	Up
GLI3	2.0035058133112	3.51307078255806e-08	Up
NAP1L3	1.98785679601097	1.40845714674257e-07	Up
HPGD	1.98755317890966	2.02772905006909e-06	Up
PCDHB10	1.98308695689645	8.52379845329916e-06	Up
OPRK1	1.98205481627555	4.20455523839414e-06	Up
OR2M5	1.97382962077592	0.00338806300826797	Up
LRFN2	1.9732188038124	7.60448719476635e-06	Up
OR8D4	1.96233157350124	0.00134946451408256	Up
IL12RB2	1.95874245474768	7.87306932696404e-09	Up
KIF25	1.95833005433616	0.0074700817750404	Up
TAL1	1.95537452462614	1.47253257418917e-09	Up
SLC6A2	1.94589999364331	0.00152800662794981	Up
VWC2L	1.94532763605131	7.21158634628434e-06	Up
CYP39A1	1.94488342309724	0.00112082366203707	Up
TLCD5	1.93873956073045	6.72575148896092e-05	Up
SEMA3C	1.93761616645028	1.70925800277411e-05	Up
BCHE	1.93735453695988	0.0153545799222631	Up
SHISA9	1.93193858958889	2.71989766960998e-07	Up
FHL2	1.92976695170092	7.89241089205202e-13	Up
FREM1	1.92858647706692	9.88002592356994e-07	Up
GDF3	1.92529116388214	0.00216161034304122	Up
SLC6A19	1.92496256448126	0.000147988418370599	Up
OR52N1	1.90610658590463	2.45379886068746e-06	Up
TIMP3	1.90439932213047	6.034749888584e-07	Up
CREG2	1.90369583571151	2.96389230774905e-06	Up
RORB	1.89061070596574	4.22619535161827e-05	Up
CSMD3	1.88894427757079	0.000305192803659155	Up
LIF	1.87906157458094	9.25027680547186e-08	Up
VWF	1.87777887787792	9.46424829498098e-09	Up
HEY2	1.87258336281313	1.89544494065516e-05	Up
ITGB3	1.87191004763646	7.14897003518362e-07	Up
ZIM2	1.86287651241823	0.00895242878082055	Up
SBK3	1.85911502882709	6.19578862015563e-05	Up
TPSG1	1.85867802633696	9.12938563390225e-05	Up
SLC8A3	1.85701156342433	1.43524088134177e-05	Up
KCNA5	1.85343601767934	0.00264174874157962	Up
RASSF10	1.8528729428174	0.000665769575266489	Up
CFAP161	1.84803358971237	3.73857411337247e-09	Up
LHX6	1.84613519085108	2.7428253943298e-05	Up
KCNJ16	1.84510469007733	1.40672106386921e-05	Up
THRB	1.84212325508149	1.05260595704164e-08	Up
CAVIN2	1.84090441724652	4.53339743492691e-09	Up
OR14A16	1.82222224174524	0.000822877468208684	Up
COL6A5	1.82175681359152	0.0001765536771078	Up
OR52N5	1.81434043547325	8.67939380201028e-05	Up
ABCB11	1.80998142144742	4.8822654255878e-07	Up
INSL5	1.80864535572975	1.56334935871574e-05	Up
TRO	1.80442291932615	1.62515341428558e-06	Up
SDR42E1	1.80039797761991	5.77707998639433e-13	Up
OR51B6	1.79857297888533	0.000886124130339403	Up
BCL2L14	1.79856269764221	2.31193899674118e-06	Up
LIMCH1	1.79469699322428	3.01204329635116e-06	Up
SLC34A2	1.7941497118543	9.20776548051671e-06	Up
RASD1	1.792761905	1.33552429257914e-07	Up
RBPMS	1.78924487298117	2.99678515936541e-17	Up
DSCAML1	1.7834046302877	4.77757392437942e-09	Up
NOVA1	1.78307501094588	0.00564232377453517	Up
GALNT18	1.78028523563263	0.000329020783611267	Up
GJA4	1.77636907306384	2.31451723883821e-09	Up
BIRC7	1.7743854696068	0.00422247445993405	Up
PCDHB9	1.7690793308974	2.68924496157496e-05	Up
LRRC14B	1.76413045233799	0.00117711367749011	Up
AFAP1L2	1.761570763	1.98475795355313e-11	Up
TRIM29	1.75078563287898	6.65067361127051e-05	Up
BPIFB3	1.74747696389194	0.00383445830387228	Up
LDOC1	1.7468380762163	2.45379886068746e-06	Up
TSPAN6	1.74626744466858	7.23853633322253e-08	Up
PCDHB11	1.73619450397369	6.12045970482899e-06	Up
PAGE5	1.73606789555463	0.0241167532056937	Up
CLNK	1.73518835122341	1.21843982339752e-06	Up
GRIA3	1.73468183112127	0.000244349218904927	Up
FOXI2	1.73463342334665	0.00031411547686013	Up
NCKAP1	1.73223456194211	3.68967972528502e-09	Up
PARD3B	1.72958060814484	0.000550395495645498	Up
KRT13	1.72869514661199	0.0013215256163908	Up
ISX	1.72737502616923	0.00558000617747269	Up
CHST8	1.72641717383379	2.58017010109906e-05	Up
OR11L1	1.72154406829611	8.51492581847838e-05	Up
VEGFD	1.72006373328876	0.000792854345565607	Up
FAM178B	1.71912472902742	2.11477560982885e-05	Up
OR51B4	1.71475923775054	2.56026471322855e-06	Up
LY6G6F	1.71441262925472	0.000327148592724428	Up
BAALC	1.71363297679816	4.32406836984338e-05	Up
MAS1L	1.71357427632137	0.0457733697647316	Up
CALN1	1.71206318638212	5.92391918088881e-05	Up
MFAP5	1.70275533534378	9.27759865191391e-06	Up
JAKMIP2	1.68881341504969	1.57889578082574e-07	Up
PCDHB4	1.6875480803326	0.000932192859396795	Up
SELP	1.67836232070179	2.65435399700215e-08	Up
DSG2	1.6760947106548	0.00301488995041136	Up
ST6GAL2	1.67603653446687	5.96318200491211e-05	Up
RYR2	1.6760157753675	1.37878114373845e-06	Up
PTCHD4	1.67346055940075	0.000665769575266489	Up
AVPR1A	1.67088309161822	8.05472601063233e-06	Up
TRDN	1.66624480759011	0.00539992288082945	Up
OR2M3	1.66577132213733	2.4061928514261e-06	Up
GCOM1	1.66173412736375	2.30604420092928e-05	Up
LOX	1.65308207634638	7.9080003116247e-09	Up
ADCY2	1.6523157238628	0.00192332881107982	Up
HTR1F	1.64892265072287	0.000298349093970574	Up
GLI2	1.6425175482581	0.00606206994864338	Up
ASIC4	1.64241594851361	8.16068584357784e-08	Up
WASF3	1.64025706074574	1.47481648527361e-05	Up
PRSS48	1.6386312826235	0.00737910420711303	Up
CALB2	1.63525498875689	0.00480673043394176	Up
GALNT13	1.63406650727955	0.0318215765328141	Up
PRKG2	1.63344444856188	5.04221276657293e-06	Up
RASSF9	1.62922825231874	0.00150313106291399	Up
NBPF6	1.62823048170216	0.0314311396506582	Up
IL13RA2	1.62490500825857	0.019537695214422	Up
MMP16	1.62426762181824	0.0140383596997736	Up
KANK4	1.62303188333883	6.70494084285373e-06	Up
MAGEL2	1.61987349210663	0.00656489603170272	Up
MARCOL	1.61360037695722	0.00327146433201192	Up
RASSF6	1.61269302784942	2.34818880383108e-06	Up
INSYN2A	1.61027228318721	0.000728464849143131	Up
MFAP2	1.6102471926394	7.55052599234322e-06	Up
CTNND2	1.60953066040647	5.3021478750567e-05	Up
CYP2C9	1.60756032686345	0.00113719333906915	Up
PSG1	1.60497259170466	0.00418113664906656	Up
BHLHE22	1.60255503662987	0.00585855220782431	Up
ANO2	1.60144053127171	1.87001485964486e-05	Up
SLC25A27	1.60138923941886	5.51774090191266e-05	Up
CSF1	1.59813471671955	1.82050638517783e-08	Up
RNF150	1.59739389896709	0.000251631443145413	Up
NOS2	1.58595922661261	6.88761744572306e-05	Up
SLC5A12	1.58497005594769	0.0390448745624866	Up
RXFP1	1.58283407310803	0.000869233921924549	Up
PPP1R9A	1.58023316983456	0.00337682539193493	Up
G6PC2	1.57853522052254	0.0036558607280202	Up
IL7	1.57659961081104	4.03734754036598e-05	Up
MPPED2	1.57516828716922	0.000221629151634784	Up
TRPC4	1.57322166842025	0.017507056698233	Up
CFI	1.57184820151845	0.000380895172917464	Up
TMPRSS11F	1.5693062071656	0.001441146189881	Up
DSCAM	1.56892462126451	0.00296262457844205	Up
CAPN13	1.56814240415684	0.000135495287457104	Up
DNAJC6	1.56491561472415	4.11616371273703e-07	Up
CDC42BPA	1.56288247782026	0.000715184322981071	Up
ZNF229	1.55489171176485	7.09818534973262e-06	Up
ENTHD1	1.55335539753288	0.000813798499988013	Up
C4BPB	1.55275999958059	3.97810286571165e-06	Up
ABCA9	1.54781671392006	1.80424164633072e-06	Up
OTOGL	1.54396112641115	0.00106974036009359	Up
FGF6	1.54392719111813	0.0135352486966639	Up
SPOCK3	1.54307689240009	0.0125155078328974	Up
AMHR2	1.54068876305759	3.70551813608914e-07	Up
LY6G6E	1.53977218260816	0.000586224453964952	Up
RTN1	1.53974113671856	6.29628461135441e-05	Up
DOCK1	1.53660196283712	0.000695936328934899	Up
ADIPOQ	1.53046435244877	0.00310877670620915	Up
OLFM1	1.52971827992454	0.000429929003512728	Up
EFCC1	1.5282511982047	0.000212566591074079	Up
DNM3	1.52161769748267	1.79420567136732e-11	Up
OSTN	1.52124307740688	0.0139293794928106	Up
NKAIN4	1.51837883173124	0.00850285390075098	Up
EGLN3	1.51782397585908	5.33388511510061e-07	Up
H1-6	1.51570913822294	0.00147061075262182	Up
LRRC32	1.51417608706541	1.82888071148599e-05	Up
ZNF208	1.51102422065491	8.45664412434089e-06	Up
MAP7D2	1.50988705379535	6.8267834727317e-06	Up
SPINK5	1.50903153380189	0.000440834923043918	Up
FREM3	1.50695119863592	5.23767659485959e-08	Up
TSPAN7	1.50495772169155	0.00158964673824744	Up
DPEP1	1.50336310366212	4.37166223226322e-05	Up
PCDHB5	1.49832508601387	0.00509692298900504	Up
NFIB	1.49297053082177	0.000147847697381163	Up
SPRED1	1.49183547889377	0.00015553128287494	Up
PCDHB15	1.48325793911236	3.16533771688575e-07	Up
TMEM163	1.48184799213954	1.72333644327276e-10	Up
CMTM5	1.47813580202334	0.000314024184875773	Up
AGAP1	1.47718163134755	1.16414535776226e-05	Up
LRP6	1.47587430636146	0.000532773406221806	Up
MORC1	1.47549924849821	0.000276320219569035	Up
PCDHB3	1.475404906	0.0185807445360456	Up
KAZALD1	1.4752234034747	3.48304228917446e-05	Up
GNAI1	1.4732848891066	2.81482690004625e-06	Up
DOCK3	1.47297369909651	7.39417107219285e-06	Up
RAG1	1.47087636830512	6.1821054556352e-10	Up
MPIG6B	1.47011105126883	2.65996270301562e-07	Up
CYP2C18	1.46874118135483	0.0393357051733951	Up
CPXM2	1.46783138758885	0.000390242586966062	Up
PACSIN1	1.46703196147284	0.00176907545642593	Up
APOB	1.46668182622206	0.00273064001823206	Up
KALRN	1.46438377796697	7.79705759565466e-07	Up
SASH1	1.46210217532799	0.000646083831464673	Up
PSG6	1.46087047055223	0.0362372199677379	Up
CATSPERB	1.46025248940561	4.13034161551829e-06	Up
CACNA1H	1.45897261311319	0.000179658942720471	Up
HCAR1	1.45864912479191	0.000143209533488332	Up
CNKSR3	1.45573120208753	2.67901780742248e-08	Up
INPP4B	1.45562304049422	1.46691775504092e-07	Up
PLOD2	1.45495857153563	0.000480083416984999	Up
GLYATL1	1.45353535284813	7.81266339349721e-06	Up
F2RL3	1.45292597127983	2.52161288886092e-08	Up
ABLIM1	1.45194147121524	7.16708562802048e-09	Up
OR2D2	1.45033026057532	0.0471927642795417	Up
MYOC	1.44995895886272	0.00363329024648768	Up
OR51B2	1.44812685043921	0.000365324831352345	Up
HEMGN	1.44659892351201	1.60140475977087e-05	Up
PF4	1.44498377237669	0.00131285702436481	Up
NMU	1.44396369984783	0.00210071870027446	Up
OR1C1	1.44125306490314	0.00273318275623457	Up
TFPI2	1.43973895694239	0.023406050612227	Up
ELOVL2	1.43811525197853	0.00154784552388228	Up
CEACAM16	1.4367437940134	0.00499881444570927	Up
PLPP4	1.43595141044033	0.00421315425711399	Up
ZSCAN4	1.43404066451458	0.00172059093976957	Up
OR2T12	1.43290142372353	0.000222650474679244	Up
ELN	1.431742873	0.000621236435525053	Up
ELFN2	1.43092312379213	0.000313346079990412	Up
MAL2	1.4285535819663	0.00173629024114674	Up
CLIC2	1.42826348935126	4.54685778650107e-07	Up
TUSC3	1.42480155024052	0.00391845854176004	Up
FER1L6	1.42293418302408	0.000175753663628407	Up
NPR3	1.42280197227357	0.000339974793701831	Up
MLLT3	1.42035169048652	2.77568086916298e-07	Up
GDF2	1.41956685297335	0.0371490113762895	Up
NOX3	1.41896335361223	0.00396161982633419	Up
OR56B2P	1.41516200484362	3.6563035463017e-05	Up
ARHGEF12	1.41409533498968	2.32650377502446e-08	Up
ST6GALNAC5	1.41301153820081	0.000462878312767183	Up
SLC22A17	1.41285194461734	2.45617495310965e-05	Up
CAVIN1	1.41187089036079	0.000532093071602244	Up
TPO	1.41172486964592	0.020006452193945	Up
ADCYAP1	1.41164332137733	0.0452004980900226	Up
ITGA2B	1.41057327122891	9.01033063252034e-06	Up
SLITRK1	1.4098581991005	0.0158510696136301	Up
SGIP1	1.40927983702827	2.07892819970657e-06	Up
ZNF99	1.4073579152345	0.00100177483789209	Up
MED12L	1.40508078377883	1.45035861697157e-05	Up
TPD52L1	1.40502815066618	8.37256526609098e-08	Up
FLT4	1.40062491020781	0.00028107807962994	Up
ROBO4	1.39846885472717	0.000165224835680866	Up
OR2M4	1.39785637860988	5.10239424198749e-05	Up
TSPAN15	1.39720544814606	2.24556842867841e-06	Up
LINGO2	1.39634593469392	0.000898527934543426	Up
MGAT5B	1.39478253595616	6.90182421451249e-05	Up
XCR1	1.39303847848632	3.75540220829267e-05	Up
KCNJ3	1.39259335226228	0.00123746585937192	Up
DAB1	1.390979742	4.05637060875603e-06	Up
CCL8	1.38822473519056	0.0163237648063337	Up
FSIP2	1.38751772626741	3.57708926545864e-08	Up
EPS8L3	1.38627273644542	0.000432332146658424	Up
PCLO	1.38273339634886	0.00140567445802367	Up
ESPN	1.38218523240783	9.82484467515126e-05	Up
SHANK3	1.38217392946389	4.33531371468461e-05	Up
ABCG2	1.38179506381612	2.62610592090866e-06	Up
IFI44L	1.38005259713288	0.0003232984182401	Up
IL20	1.37759824435065	0.00545748992903906	Up
FAP	1.3772302562411	0.00023874180369732	Up
FAM171A1	1.37710320082801	0.00519693604988079	Up
LRRC3B	1.37592536373244	0.0218519632077408	Up
ANK1	1.37493755858512	0.000289329919735224	Up
CFAP47	1.37232048685913	0.00152203055085543	Up
ITLN1	1.37224010380705	0.0006579140474427	Up
VWDE	1.37194828167293	0.0156387945007835	Up
NFATC4	1.37106758450701	0.000514488723871821	Up
TMEFF2	1.37078994195088	0.00526146710658563	Up
MYZAP	1.37057088321137	0.00713144604894302	Up
SPX	1.37013901256893	2.83251586074221e-06	Up
TMEM273	1.3691038495277	6.2005166381091e-05	Up
ITLN2	1.36859948942867	0.026667144620435	Up
COL5A1	1.3680337413377	0.00106974036009359	Up
HTR2A	1.36647375821945	0.00150234341733651	Up
CD274	1.36435533727676	2.60313020803896e-09	Up
TEK	1.36435073254974	5.86317781641871e-06	Up
ABO	1.36012321737431	0.00166126221742879	Up
PAWR	1.35793327760618	0.00172002648703074	Up
SERP2	1.35655923178427	0.000100592918285734	Up
OR14A2	1.35622543005496	0.0152668735590801	Up
CDKL4	1.35559922108554	4.81053795554144e-06	Up
PABPC5	1.35449049201545	0.0280569716422691	Up
DTX1	1.34854249699555	1.89182343106437e-05	Up
BEND4	1.34769570475104	0.00302453407028119	Up
PROS1	1.34417632223168	0.00019865278442566	Up
KCNT2	1.3434519248363	0.00146206959963618	Up
CDH6	1.34227539802573	0.000185165404459777	Up
FCER1A	1.33970303895936	0.000179274800449751	Up
LAG3	1.33462994358847	1.37725283999536e-05	Up
OR2L5	1.33416753801096	1.68059950054334e-05	Up
RGS6	1.33289586770439	0.000128107546626711	Up
ESR2	1.33260515434647	3.00733928504245e-07	Up
GYPE	1.33148645716119	0.000185512197897825	Up
CLCN4	1.32867808647253	0.000115252712569263	Up
PLAC1	1.32816979646463	0.00112376143715247	Up
MACROD2	1.32611097226029	0.000241709093035699	Up
AMOT	1.32609983374238	6.64119544754577e-09	Up
OR2L3	1.32511226076438	6.39963935425518e-05	Up
ESM1	1.3240247368607	0.00604867004508499	Up
OR51B5	1.3237674713557	3.3305570397967e-06	Up
EMCN	1.32326069623657	0.00292196178381649	Up
LRP1B	1.32310355157762	0.00929925346830016	Up
ZNF418	1.32187873949478	3.04891595589148e-07	Up
CARMIL1	1.32148458303753	4.57294809543745e-08	Up
PKLR	1.32147935478681	0.00254882464662335	Up
TMEM132C	1.31591793388699	0.0043835685658612	Up
BMP3	1.31481781811914	0.0295270389809661	Up
BTBD17	1.31321039406344	0.00156470789142956	Up
FBLN2	1.31162597715882	0.00177532738880963	Up
LCA5	1.31138013205443	6.53801973219652e-06	Up
LAPTM4B	1.31052001490209	3.08942867802159e-05	Up
GBP4	1.30707047260966	1.04293388235857e-06	Up
ADAM29	1.30700076044433	0.00349418916573414	Up
PIR	1.30554172862719	5.13118115860862e-05	Up
SPIC	1.30332739775394	0.0145023415252595	Up
TDRD10	1.30177261874308	8.87255230516745e-05	Up
OR6A2	1.30099157528153	0.0454611359594904	Up
KDM4E	1.30008967220455	0.0437572499022314	Up
GPR173	1.30002024578912	0.00529793140277865	Up
C2orf66	1.29882102909082	0.00225593464175103	Up
LGALSL	1.29655353309405	4.13041148090705e-05	Up
SLC52A3	1.29652941651426	0.00256649738822116	Up
FOXD4L4	1.29644259073132	0.00412930083179697	Up
TDO2	1.29534870972726	0.00479892907918329	Up
PTPN5	1.29321421331416	0.00558038659845907	Up
CEP126	1.29067695157444	9.03634759158205e-06	Up
IL15	1.2885589331752	4.03022966289462e-05	Up
EXOC3L4	1.28759680008667	5.17671580122223e-05	Up
SLC10A5	1.28726298366931	6.14832814129597e-07	Up
UST	1.28662057004172	1.74399014944129e-07	Up
GH1	1.28448554001992	0.0264143307715511	Up
PLS3	1.28233111791949	0.00699846905249303	Up
GPR142	1.27914314959334	0.00171241565829375	Up
MKRN3	1.27683431130846	0.0185992144554812	Up
AASS	1.27567227419371	0.00265130239503036	Up
PRKAA2	1.27285994079047	0.01712035169655	Up
PTPRR	1.27256961572311	0.00708566606990972	Up
OR2L8	1.27183882510975	0.000411432621979249	Up
PGM5	1.27170657804236	2.41445496885969e-06	Up
PEG10	1.27146159236716	8.01955413415173e-05	Up
CDH1	1.26936001393887	0.00112221407675434	Up
TAS2R8	1.26861252497246	2.2523463935341e-05	Up
ADGRB3	1.26753321538362	0.0422500253649413	Up
KLHL33	1.26662570084607	0.00151427480472398	Up
IQCA1	1.26656714178064	0.00159380969198294	Up
SOX21	1.26652044287295	0.0123333920723636	Up
SLCO5A1	1.26546637200745	0.00689197872954513	Up
COL25A1	1.26503593083313	7.82102742434628e-05	Up
GBP1	1.26329863580304	0.000119080604585243	Up
ABCA12	1.26187399556383	4.60006197560772e-05	Up
ENAH	1.26171822552115	0.000553526616118357	Up
TSPYL5	1.26148751657447	0.00227731043367852	Up
ADAMTS3	1.25957666146535	0.0160835676198905	Up
THSD7A	1.25800277926434	0.0231040976619485	Up
CDH5	1.2570221527764	0.000966677141700902	Up
MMRN1	1.25554216732528	0.000134318535434676	Up
LCT	1.25515210980178	0.000285388503697617	Up
PLXNB3	1.25405639823967	8.92149172882616e-06	Up
STXBP5L	1.25294503851074	0.00010244262899846	Up
OR6F1	1.25141678154707	0.00535388250361512	Up
RHAG	1.25043198953288	0.00173375319741233	Up
TMEM98	1.24953979676596	0.0046339805755546	Up
DGKK	1.24808007459787	0.00067718646738703	Up
TPSD1	1.24776943734039	0.0143326653582597	Up
CA1	1.24661433729933	0.00250276217918117	Up
SEC14L5	1.24635220824673	0.000222444343915887	Up
UBXN10	1.24612991522129	0.000167599216170639	Up
IGSF11	1.2454306896847	0.000666348892961111	Up
ZNF474	1.24450447025415	9.98999808111301e-06	Up
PCK1	1.24117109805756	0.0171242869031403	Up
UBQLN3	1.24014229021402	0.000189303364169467	Up
GABRB2	1.2398702734277	0.00893557325172284	Up
SDK2	1.23934699293473	0.00449362166470671	Up
GJC2	1.23744973795322	3.18733133379266e-08	Up
SLC7A3	1.23468062955922	0.0172401981442114	Up
AOX1	1.23453423675948	0.000424067855562697	Up
OR52N2	1.23430458317753	0.00125512621462812	Up
TMEM108	1.23311633294301	0.000892907336035211	Up
LRRC4C	1.23228977921382	0.00519976250317169	Up
TNFSF18	1.23188418717086	0.000999762084656214	Up
GRB14	1.22988602751937	0.00639002869249021	Up
TET1	1.22940869472595	3.18744458773726e-09	Up
TEAD1	1.22874893912193	0.00237269698046276	Up
UCN3	1.22799084439025	0.00805935298672347	Up
PROM1	1.22727184284649	0.00709051836817229	Up
SLC4A4	1.22567901138796	9.22301833128182e-05	Up
PLCXD3	1.22548842600328	0.00855566092373771	Up
ESRRG	1.22179788313819	0.0115299434022201	Up
SLC30A10	1.22105383078296	0.00615619683580375	Up
OR2L13	1.22070363474692	0.000561605628899792	Up
CCND1	1.2197094691497	0.000615816039455356	Up
FAM124B	1.21966718778287	1.23618013888744e-08	Up
ELAVL4	1.21915169140402	0.00908187887552428	Up
PSD3	1.21705634344126	0.000111931122519077	Up
EHD2	1.21676503804654	0.00144892649933957	Up
TFPI	1.21468489802367	1.0521816910897e-06	Up
P2RY14	1.21306184472349	1.40672106386921e-05	Up
TCTEX1D1	1.21209394632178	0.00031928398388965	Up
MYEOV	1.21133490776654	0.000488639563531449	Up
HOXD8	1.21072358051781	0.0139063829610541	Up
GALNT5	1.21063147123458	0.00398788255252195	Up
CTTN	1.21009408245407	6.22583787953062e-05	Up
EGFL6	1.20875712294562	0.00119687491506266	Up
PRSS38	1.2058474621938	0.0354361896379576	Up
ADGRG1	1.20433336013414	6.32625539018558e-05	Up
LRIG3	1.2030706766371	0.00883741165038371	Up
FGB	1.202878822	0.0225828260895096	Up
TUNAR	1.20161958758043	0.00921124742086917	Up
ERC2	1.20067788670297	0.0316529211381209	Up
ZNF835	1.19968195648237	0.00101206353751948	Up
TMEM272	1.19889952302021	0.000431345551225861	Up
POF1B	1.19744065688499	0.00657735589500425	Up
PSG3	1.19647105155986	0.0135352486966639	Up
FAM83A	1.19536752809724	0.00213089968289221	Up
NRP2	1.19466138298768	0.00154244644834728	Up
RHOXF2B	1.1934513099481	0.0461450012069446	Up
FBLN5	1.19313132280742	0.000498855911305409	Up
TNC	1.19274122174841	7.97998384718524e-05	Up
HCN1	1.19038197919031	0.0429309245176729	Up
BPIFB4	1.19021630244287	0.0109272658422609	Up
NAV1	1.19020041555015	1.99361038390559e-05	Up
ITGA8	1.18974254032127	0.000346430064826347	Up
STXBP6	1.18892386867572	0.00422247445993405	Up
SEC14L3	1.18826920048073	0.00251027971920221	Up
CRYM	1.18825432067919	3.45507798496439e-06	Up
LPAR6	1.18818522485269	8.00328018142434e-07	Up
ITGA9	1.18818347106319	0.000235238182523227	Up
NXPE1	1.18684929026561	0.000474423265111181	Up
RBM20	1.18539760602983	0.00014137045014763	Up
ADAD2	1.18525380670222	0.00733096835271297	Up
CLIC5	1.184552262	1.08699191217706e-05	Up
SYCP2L	1.18454109472271	0.0107980621158632	Up
OR2AT4	1.1842677722606	0.0005382503351166	Up
PCYT1B	1.18313778038801	0.00129260370154601	Up
EYA1	1.18249732793892	0.00184002944130549	Up
LRP2BP	1.18191177341391	3.44452685249215e-06	Up
MARCHF4	1.18154706263376	0.00242525494215247	Up
VPREB1	1.18152648365926	0.0211571748162285	Up
XKR4	1.18043933795459	0.000857227049781827	Up
MFAP3L	1.17931325500181	0.000411624729627448	Up
CTNNA3	1.17867868699587	0.0132602986308073	Up
TM4SF1	1.17848433150341	0.00453690095248994	Up
LILRA4	1.17836880396211	0.00129798443070802	Up
MET	1.17684633448333	0.000163659097289404	Up
PLVAP	1.17651578002988	0.00032832703878327	Up
TNIK	1.17531926282152	1.37654879071004e-06	Up
TRPC5OS	1.17249464696844	0.00287065825248232	Up
CNTN1	1.17245072060467	0.0241084791036177	Up
ADARB2	1.17230091948859	0.00369911631356039	Up
GOLT1A	1.1718703449468	0.00650538438037981	Up
AQP10	1.17091763460347	0.0030161645419289	Up
SERPINE2	1.17076297730184	0.00137343775165213	Up
PCDHGA2	1.16869412264156	0.000461489838728802	Up
NECAB1	1.1685573442983	0.00239949609533084	Up
PLSCR4	1.1683782402806	0.0153098781302091	Up
FUT1	1.16799499274601	0.00157906517911492	Up
LRATD1	1.16741470324039	0.0100540509626532	Up
KIRREL1	1.16658392138326	0.0144331937591589	Up
LLCFC1	1.16467797179808	0.000309357765398332	Up
CNRIP1	1.16411752677607	2.30604420092928e-05	Up
PADI3	1.16178510928569	0.0147957316186535	Up
C9	1.15856426762862	0.000595337117962899	Up
ADGRG7	1.15828966994354	0.0343657056740999	Up
ARNT2	1.15588700906363	0.00201940257958791	Up
FUT6	1.15517447674445	0.000741501797892188	Up
KIF5A	1.15270470247929	3.24263802628519e-05	Up
NPY1R	1.1524839857797	0.0332082579063007	Up
H4C4	1.14838891068819	0.000221547648476199	Up
LRBA	1.1462213127164	4.32997818583227e-16	Up
BTNL2	1.14491321229656	0.000970420203511894	Up
DNAH8	1.14481768525119	0.00174154455828493	Up
C2orf88	1.14210142045096	6.62236500699009e-12	Up
REG4	1.14206049541545	0.0481130625749048	Up
FGF12	1.14204268598302	0.0374335513651131	Up
C4orf50	1.13998960229366	2.42256931423789e-05	Up
PM20D1	1.13891986207423	0.000151190186509371	Up
HCRTR1	1.13805089328313	5.12356655156645e-07	Up
TNNT3	1.13773906228446	5.89418732341408e-05	Up
DLG3	1.13703277696558	8.66120199591598e-05	Up
CHRM2	1.1361043275571	0.029388433324944	Up
SH3BP4	1.13592397828777	0.0169541691634763	Up
MYEF2	1.13519314135157	0.00577417805290878	Up
CPED1	1.13480988488223	0.00312508541078703	Up
WWTR1	1.1343372422577	6.39840390924297e-06	Up
HOOK1	1.13381613490383	0.000475452063332891	Up
ART4	1.13301957607312	0.00555049983144824	Up
GUCY1A1	1.13209214712132	4.22619535161827e-05	Up
SLC6A18	1.13189149824081	0.016771040779347	Up
STAC	1.13179170661932	0.0238751464546006	Up
F2R	1.13030841108032	2.4061928514261e-06	Up
ZNF385D	1.13009834490104	0.0394244172184402	Up
CLCA4	1.13003554321712	0.000259919994941653	Up
SNX25	1.12703230630431	3.77035234523853e-05	Up
PDZK1IP1	1.12672151248534	0.00315382618680061	Up
FAM181B	1.12666674155619	0.0256490158720819	Up
ACSBG1	1.12618688556479	1.52587780895135e-06	Up
CYP26B1	1.12529739164283	0.00647664673791437	Up
GIPC2	1.1249230784557	0.00202099838888018	Up
PNMA8B	1.12338163893655	0.00379637320431059	Up
OR2AG1	1.12193315978289	0.0251934410096874	Up
CCL13	1.11666733739719	0.0299819648920191	Up
GCNT4	1.11467827931046	7.26681005258252e-05	Up
PKDCC	1.11443618118745	0.00916776009892933	Up
EFS	1.11247840283256	0.00461956908110165	Up
F2RL1	1.11191275472843	0.00317738411948118	Up
MMP28	1.11150208933561	0.00343009703540552	Up
FZD6	1.11047510265869	0.000266707510231878	Up
DOCK9	1.10944020416089	2.75212955388671e-05	Up
FGFR2	1.10858403559968	0.0119160761946329	Up
KCNJ15	1.1065446000614	0.00414146988760726	Up
BOLL	1.10603627445811	0.0018339874238022	Up
PPP4R4	1.10583185790781	0.00626493473574461	Up
ZNF729	1.10526343461199	0.00403415505447681	Up
HSPB8	1.10273166954864	0.0181005509053568	Up
OR2L2	1.10227078169716	0.000204979668741732	Up
LHFPL1	1.09850869534229	0.00391732720738048	Up
CA13	1.09738399382173	1.98649158430587e-08	Up
BLNK	1.09563169685867	0.00185547232305143	Up
RPH3A	1.09560966258193	0.0063121726806505	Up
PANX3	1.09345838695196	0.0442235455415615	Up
OR52D1	1.09258706432366	0.0024496232059727	Up
PTPRM	1.09239359692555	0.00798968273714747	Up
SCN4A	1.09195225618748	8.91083782083545e-05	Up
HTR3A	1.090037172	0.0228510735506177	Up
STARD9	1.08986909328022	1.10844650908028e-05	Up
NFILZ	1.08975320433674	0.0078663504864387	Up
LRATD2	1.08891232045024	8.87255230516745e-05	Up
NEURL1	1.08873592863248	2.77295869668268e-05	Up
TMEM40	1.08820918391162	0.0111235951352354	Up
TMPRSS4	1.08818257554107	0.00178089004717343	Up
OR14K1	1.08785889223788	0.0148036935048621	Up
GRIK4	1.08573416524508	0.00154244644834728	Up
ARHGAP29	1.08433485566193	0.00219585485305526	Up
EGF	1.08413086770547	0.0100018434408628	Up
SNED1	1.08264010501528	1.73846537518434e-06	Up
PLEKHS1	1.08233903125143	0.0014767488728439	Up
ENKUR	1.08081710167903	4.25941667115614e-05	Up
HAS2	1.07985245105002	0.000550369174186847	Up
MYLK	1.07980661026041	3.23661131735234e-06	Up
SRD5A2	1.07968762713001	5.22718298468155e-05	Up
MBOAT2	1.07883553445488	3.761761680384e-05	Up
OR2AK2	1.07642952391798	0.000279000496798919	Up
PRTFDC1	1.0754618859302	0.00308988768928434	Up
WDR72	1.07507094524051	0.00753356649728729	Up
HMCN1	1.07487053155176	0.00157340676517182	Up
GFRA1	1.07472691486517	0.035178704626854	Up
MORN5	1.07449103570951	0.0445316288992291	Up
TNFSF11	1.07413550479536	0.0228001388070126	Up
HOPX	1.072254908	0.00294840569094564	Up
CDCP2	1.07185326752021	0.000969357509218164	Up
ZNF793	1.07184517436061	7.97535273567836e-05	Up
RAB3B	1.07074681896309	5.85840782900642e-06	Up
ARHGAP39	1.07058413432955	3.84373757453003e-05	Up
EPPK1	1.07024432171496	0.000332753911294499	Up
PHLDB2	1.06824446654625	1.58555336088656e-05	Up
SLC12A1	1.06702156031251	0.000265195244461169	Up
GLOD5	1.06515179818265	0.0022447731428774	Up
PRKG1	1.06504245516531	0.0324749017777636	Up
FGF14	1.06464615684796	0.0135863648093983	Up
PRKD1	1.06445769340164	0.0103198442277383	Up
HES5	1.06414332202865	0.014901709450328	Up
RPS4Y2	1.06356475366414	0.0186627315985337	Up
GUCY1B1	1.06285550280622	5.44119917611106e-05	Up
DYRK3	1.06250373653582	7.23853633322253e-08	Up
KCNJ12	1.06248961009807	0.0231522681674978	Up
TRPM8	1.06003741554934	0.00672839492034179	Up
MYL4	1.05930652861945	0.0129567605192628	Up
GDF10	1.05894540863196	0.00480661694472583	Up
TMEM35A	1.05719231599245	0.0416321164192623	Up
PAQR9	1.05592891836891	0.0263312267785356	Up
NCAM2	1.05577699817055	0.00634836756615634	Up
WNT9A	1.0556505104344	0.0180592559333323	Up
A2ML1	1.05484258435682	2.02772905006909e-06	Up
MAB21L2	1.05226527272913	1.08113092190427e-05	Up
SOX18	1.0520156272508	0.00470034862479256	Up
RSPH1	1.05173107013834	0.000167888916157992	Up
SLC41A1	1.0512273565891	6.66287933689071e-05	Up
TTC22	1.04959134733414	3.5389956427463e-05	Up
TLCD4	1.04948404700639	0.0114274995143074	Up
MALRD1	1.04840440827495	0.0266522109661169	Up
C1orf116	1.04815525151378	0.000235238182523227	Up
SOCS2	1.04781101549048	0.00299053188937176	Up
ENOX1	1.04758751802273	0.00166277614807353	Up
GATA1	1.04597251287084	0.00205687947081272	Up
HPN	1.0439326481956	0.00155131236734177	Up
FSD1	1.04386780563003	0.000119604494366196	Up
ARMC3	1.04367781467115	0.0136370955139893	Up
ROR2	1.04247485190987	0.00672634419336921	Up
VCAM1	1.04223649410332	0.0322077677864191	Up
RBM11	1.04216947810911	0.00291562368928975	Up
PRSS16	1.04160550764999	0.00077075332063716	Up
MYH15	1.04043267780858	9.30160115989835e-06	Up
PVALB	1.04018895341293	0.0382790551806002	Up
NPC1L1	1.04007096410198	4.62247000898081e-05	Up
OR51I1	1.03833353280094	0.00778190865551926	Up
FHDC1	1.03778239043153	0.000854156367116425	Up
RAB39B	1.03631917178611	5.31731904202243e-10	Up
STK33	1.03504098873294	0.0106827540967156	Up
NPDC1	1.03497427554221	0.00486983165581224	Up
GUCY1A2	1.0349315614262	0.00761221340680638	Up
CDH7	1.0344617600959	0.00529508525580534	Up
NUGGC	1.03357182732102	2.53750462425851e-06	Up
AKR1C8P	1.03099189159014	0.00443754989451643	Up
ZNF135	1.03071086548467	0.00153208575590383	Up
CLDN14	1.02908400749063	0.00595035620094871	Up
VGLL3	1.02880583677889	0.0271239845373579	Up
HABP2	1.02797701214572	0.0208563854191746	Up
BCO1	1.02739070429009	0.00883997983995533	Up
CBLIF	1.0265523780505	8.10394239237241e-07	Up
FPR3	1.02604503285767	0.00119696600981343	Up
LYVE1	1.025504167	0.00181898553221201	Up
CCDC110	1.0242157429921	0.0043642156980074	Up
PRX	1.02418951501347	0.00014137045014763	Up
KLHDC8A	1.02418482411656	0.0252902352731825	Up
OR51M1	1.0224310851958	0.000844587740717684	Up
PKHD1L1	1.02225674008867	0.000209925393495479	Up
OR13G1	1.02219887854446	0.00340506889338466	Up
NEXMIF	1.02207065585721	0.00216288558634432	Up
KRT72	1.0209895653822	0.00877472744984182	Up
NSUN7	1.01885816251466	0.0238182472128459	Up
IFI27	1.01882337908343	0.0006684147644812	Up
BCAT1	1.01836787848576	0.000117865161508546	Up
PROZ	1.01790815281547	4.33531371468461e-05	Up
ZC3H12C	1.01788970524177	4.03815413617083e-05	Up
PDE3A	1.01653345942653	0.00889407521113825	Up
NLRP11	1.01609854863887	0.00457809562732175	Up
CPLX2	1.01502529542281	0.000333593481880107	Up
TTC23L	1.01283346151875	5.86259985759646e-05	Up
LRRC2	1.01258154322177	0.00605066220652436	Up
LAMA5	1.0125569564747	0.000522552503624053	Up
RNF182	1.01229591861196	0.0454970184891337	Up
C7	1.01204030443768	0.0233981693908545	Up
FAT3	1.01137872952492	0.00715060808797844	Up
TAS2R9	1.01080225299905	0.000483328617019921	Up
OR52N4	1.00936165084572	7.30602074762062e-06	Up
SLC35F3	1.00929198458885	0.0317696794484944	Up
LGMN	1.00888082376538	6.34369211501394e-05	Up
THBS1	1.00819752267336	0.0125310342380815	Up
ZNF728	1.00808265661164	0.0131030656568147	Up
SGCE	1.00792419377509	1.01165030135538e-06	Up
BMPER	1.00790353049557	0.00545870300450641	Up
ARMCX2	1.00728619585417	0.000168781439616527	Up
PRKACG	1.00660615362917	0.00167947418562477	Up
GRIK2	1.00543532911542	0.0412829403209187	Up
EBF1	1.0047292611824	0.00207186682568224	Up
MN1	1.00391689941384	0.0133955361104012	Up
CETP	1.00310773915921	0.000324120692686609	Up
KRT73	1.00250494987098	0.00641103834997733	Up
IL2RA	1.00132753199599	0.0131404880488127	Up
CYP7B1	1.0009003263741	0.0218779533590023	Up
OR51Q1	0.999878363457169	0.037702784263807	Not sig
DAPK1	0.999791080006252	7.38149619662215e-07	Not sig
TENM2	0.999364010935609	0.037570252531184	Not sig
ENPP1	0.998628169037475	0.00324791674693806	Not sig
TCF4	0.997003988388115	6.63204396057107e-05	Not sig
ARHGAP6	0.996526441196048	0.00735497125520857	Not sig
KCNA2	0.995750348043804	6.68852043486814e-05	Not sig
MCF2L2	0.995343106066571	1.07339536510551e-06	Not sig
TRAPPC3L	0.993116756502317	0.0444354702219567	Not sig
WFS1	0.991206607070144	0.0031518048871097	Not sig
C1QTNF1	0.991183291566466	0.0122302306840149	Not sig
MAST4	0.991123457771852	4.49747110642332e-09	Not sig
RAPGEF3	0.990740585200385	1.46629977567782e-06	Not sig
EPHB2	0.990510851974322	0.0254444663532916	Not sig
SFTPA2	0.990387915445784	0.0377313166547136	Not sig
PZP	0.990251377820461	0.000136206515376367	Not sig
VEGFC	0.98833090010186	0.00655584060074558	Not sig
GALNT17	0.988252001892136	0.00764539696318041	Not sig
CLRN1	0.987703660746785	0.0132449366101154	Not sig
GLYAT	0.987634492648459	0.00752048991596226	Not sig
ANKRD20A1	0.987018343653111	0.0183607601752547	Not sig
GNAZ	0.984985164797426	0.00215461609456147	Not sig
ZNF578	0.984427941466388	0.000418790944214373	Not sig
GPR87	0.983504748208837	0.0308285585909153	Not sig
ATP10A	0.982408188731417	0.00171438649292494	Not sig
RASEF	0.982283384361831	0.00590325182468661	Not sig
TMEM45A	0.981389600995213	0.00216993853594491	Not sig
PCSK6	0.979890814150227	3.32366472428336e-05	Not sig
SLAMF7	0.979758904748861	5.72124142859126e-05	Not sig
KCNH2	0.979738623930698	0.0119011960179154	Not sig
ADGRB1	0.978667514964499	0.00134142969700266	Not sig
DOCK6	0.977916687334572	0.00592095190564527	Not sig
SLC26A7	0.977438208127154	0.00156481155812428	Not sig
ATP10B	0.977060144108843	0.00112221407675434	Not sig
HID1	0.976687690582733	0.000600702286910763	Not sig
KHDRBS2	0.976575301707359	0.00659412151689307	Not sig
OR2G2	0.975266646241134	0.0261551075823241	Not sig
DPF3	0.974899635304059	0.00106584917723598	Not sig
EPSTI1	0.974795172442912	0.00118569363674202	Not sig
STON2	0.974734912247196	0.00326846621991188	Not sig
RHCE	0.974268143400306	0.00569861063531823	Not sig
PDE9A	0.974097276344971	0.00321818149869951	Not sig
TTC39B	0.973695105800067	1.85932684427955e-06	Not sig
EYA2	0.973015545852128	0.00518839362521732	Not sig
ASAH2	0.972332328027641	0.00275018757040753	Not sig
MPZL2	0.972306170318989	0.0119994663779238	Not sig
SLC9C2	0.972251560683521	0.0171180519747141	Not sig
OR51I2	0.971924357374839	0.00384568640920819	Not sig
KIF19	0.969353413230091	0.000489906937925614	Not sig
ANGPTL8	0.967207732505104	0.0456675677726186	Not sig
CFAP46	0.96635212052375	0.0102027990249009	Not sig
DDR1	0.965933059832814	0.00150581985519713	Not sig
CPAMD8	0.965279804695795	0.00518839362521732	Not sig
TNFRSF21	0.963947051299552	0.000747354216187032	Not sig
COL24A1	0.96311017952237	1.56314380731084e-05	Not sig
CYP4A22	0.961935487085802	0.00157906517911492	Not sig
PRR19	0.961888057879238	0.0005382503351166	Not sig
DNMT3L	0.960041673368179	0.0136406155827195	Not sig
B3GNT3	0.958522740497328	0.00639002869249021	Not sig
CTAGE9	0.958315966873307	0.0178509922215291	Not sig
L1TD1	0.958309252339537	0.0415357128744584	Not sig
TC2N	0.95689455282212	0.000349697577248474	Not sig
COL14A1	0.956306191965313	0.00633854235535172	Not sig
OR2A1	0.954294141088692	0.00253307642528715	Not sig
CD34	0.953832772461288	0.0446630337649222	Not sig
ALOX12B	0.953552532157387	0.00103685193392186	Not sig
PPBP	0.953120940316083	0.0331158803616004	Not sig
MAGED4B	0.952555199119238	0.0359769507324195	Not sig
DOK6	0.952373151623399	0.00088290038989727	Not sig
GALNTL6	0.952365267771496	6.18949110150006e-05	Not sig
IGLL5	0.952098513458893	0.00271760153876513	Not sig
RARRES2	0.952094799417752	0.00206799935751907	Not sig
PCDHGA1	0.951952180372153	0.000609777443179817	Not sig
EPHA4	0.951111019883955	0.000326938911127931	Not sig
IGF2BP3	0.950383203898803	8.03575193747918e-05	Not sig
FOXO1	0.949742498037446	7.37631469316292e-05	Not sig
IL37	0.949666835853092	0.00149237672133887	Not sig
SPTB	0.948990847209578	0.0122605824867516	Not sig
PCDHGB3	0.948782915483857	0.000289258926875794	Not sig
H1-0	0.948223548138699	0.00255977815810126	Not sig
TRPM3	0.947767288603417	0.00202689005435299	Not sig
ANKRD31	0.946234664521186	0.00314483617756315	Not sig
ZNF723	0.945592752531381	0.0448702060483162	Not sig
FLG2	0.945575206321279	0.0333618043380333	Not sig
AFDN	0.945415470388726	0.00661334259599842	Not sig
AMPD1	0.945021037451221	0.0102773618836655	Not sig
NID2	0.944702794321222	6.034749888584e-07	Not sig
TBX10	0.943648075253199	0.00342979810831957	Not sig
CABCOCO1	0.943368554608131	0.0250624790375637	Not sig
GGTA1	0.943210326969472	0.000799714469822397	Not sig
CALD1	0.941818992042184	0.00143201611424075	Not sig
ADAMTS10	0.941742184288509	0.00201559351652661	Not sig
CYP2J2	0.941308300705547	0.0304049393049168	Not sig
OR5B2	0.940724398528917	0.0303871171129464	Not sig
ASB9	0.94044057561687	0.0085881931315581	Not sig
MAG	0.940307784518408	0.0129289117493536	Not sig
CR2	0.939790080072048	0.000645868435870015	Not sig
PCDHGA8	0.938469177413316	0.000821485299152444	Not sig
ZNF676	0.938246858135056	0.00662615529575316	Not sig
RADX	0.93660893564687	0.00719243251954246	Not sig
KCNA6	0.933767636410092	0.0337061723982143	Not sig
GFI1B	0.933729478711145	0.0029410911115051	Not sig
TRIB2	0.933425015266922	0.000344279542171874	Not sig
GLYATL2	0.932731796317094	0.0276064921911279	Not sig
NLRP14	0.932158778179977	0.0315827618612965	Not sig
TUBB1	0.931985994275421	0.000625155758574267	Not sig
SDC1	0.931873578476891	0.00460771291609692	Not sig
LGR6	0.93174920613016	0.000169009825811818	Not sig
DLC1	0.930857223225907	0.00453771048956305	Not sig
CALHM6	0.930106064374556	0.000316002688382163	Not sig
CARD17	0.930056756538279	0.00832765919810848	Not sig
NYNRIN	0.929663409575672	0.000107394393460341	Not sig
SHOC1	0.929294237081144	2.48249334337473e-07	Not sig
SMIM1	0.9285578700534	0.00119933834428146	Not sig
AC008581.2	0.926049225582465	0.000338468145253973	Not sig
TRHR	0.924849755737055	0.000499323908141627	Not sig
USP17L7	0.923940473742404	0.0210595653866786	Not sig
TDRD1	0.923823824010074	0.029927682709042	Not sig
ADH1A	0.923502307171668	0.0178152571876777	Not sig
BMP6	0.923100100782411	0.000845956686897991	Not sig
FAM83F	0.922969067542789	0.00261436581127491	Not sig
TCAF2C	0.92218537139193	0.039022745289167	Not sig
PRSS1	0.921227502916607	0.00470034862479256	Not sig
MMP7	0.9203145421008	0.0380229338583643	Not sig
POU6F2	0.920155751610623	0.011775821349283	Not sig
KLF1	0.920033752757974	0.00715442202893445	Not sig
ENPP3	0.919855822443453	0.0275664747709957	Not sig
FRAS1	0.918405824470812	0.0236068138817313	Not sig
CYP8B1	0.918217795909608	0.00499881444570927	Not sig
CTHRC1	0.917868437067892	0.000264899017387742	Not sig
CYP4F22	0.916795028639087	0.0152770454584601	Not sig
NEURL3	0.916767373485194	0.00544367443876072	Not sig
SCRN1	0.915109974708473	0.0092218152940875	Not sig
DPYS	0.914904605667241	0.0212351741943893	Not sig
SLC40A1	0.914100858067461	0.00104509732018045	Not sig
TGM2	0.913687863928579	0.00891672756449362	Not sig
SALL2	0.913584051833289	0.00946340737095723	Not sig
MX1	0.913280523118915	0.00450479301821436	Not sig
OR14L1P	0.911591952123053	0.0224523053716808	Not sig
NRCAM	0.91152520601803	0.00794047657799305	Not sig
SNX31	0.910999191254198	0.0317627039334221	Not sig
MAL	0.910094247227495	0.00916776009892933	Not sig
SMAD1	0.910015354433806	0.000163317756401962	Not sig
SERPINA10	0.909878211919469	0.0318378329717996	Not sig
VEPH1	0.909773088819741	4.34719103569937e-05	Not sig
OR52H1	0.90965267549329	2.17144518008737e-06	Not sig
TMSB15A	0.909358188958432	0.0480919312462616	Not sig
CD226	0.908880009025312	0.000199492801924333	Not sig
EDARADD	0.907952003628775	0.00275808334159201	Not sig
VWA3B	0.907283704056482	0.0105808361895719	Not sig
PDGFB	0.905209049247536	0.00123469241335395	Not sig
TNFRSF17	0.90489675778391	5.77302998978057e-05	Not sig
GRAMD1C	0.903644531838038	0.000132452813354804	Not sig
MYO3B	0.903327207048812	0.00310869774106564	Not sig
GMPR	0.903203840610919	0.000152592696491504	Not sig
SYNE2	0.902919683745938	0.000377233133418825	Not sig
OR56B1	0.902255753980583	0.000370937408696488	Not sig
LAMP3	0.901579820422083	0.000683365844907509	Not sig
PKIA	0.900417264943069	0.0122804198356022	Not sig
DTHD1	0.900298367780939	0.00088290038989727	Not sig
CYGB	0.899775701764068	0.019114376254054	Not sig
TFCP2L1	0.898613167512252	0.0478057170362307	Not sig
MAS1	0.898603424533268	0.0478057170362307	Not sig
TEX48	0.898432667707823	0.00168387726885896	Not sig
MICU3	0.897973213216977	0.0029560993929839	Not sig
RHOD	0.897500911071311	0.00935966156263491	Not sig
CLIP3	0.897012543594536	0.00740472190853765	Not sig
JAM2	0.89679499454241	7.70186795050797e-07	Not sig
LEPR	0.89618428458132	9.17871839578832e-05	Not sig
PDGFRA	0.895957777407869	0.0136719740122427	Not sig
SEMA3A	0.89562267235842	0.0180724121922537	Not sig
APOC1	0.894842727526519	0.0396865784131071	Not sig
ID3	0.894523276553625	0.00575250291483741	Not sig
MLF1	0.894021511004787	0.00181898553221201	Not sig
SCD	0.892290881757554	0.00162823998293345	Not sig
TESPA1	0.890827927525248	7.60448719476635e-06	Not sig
TMEM121	0.889885374115692	0.0168864845640344	Not sig
SMLR1	0.889407959532667	0.0300205995849862	Not sig
HSF5	0.888644923057414	0.000131375297966794	Not sig
ASAP2	0.888614798080006	0.00159268437091062	Not sig
PLAG1	0.888252129305613	0.0181314376333337	Not sig
GALNT15	0.88822824067151	0.00517856732094389	Not sig
VWA5A	0.888012086228367	7.39731152329034e-05	Not sig
FAM169A	0.887837353380106	0.00322090542126997	Not sig
APOD	0.887646786727162	0.0313634568399445	Not sig
ABCA6	0.883750976047302	0.0114222861845803	Not sig
GP5	0.883533209603994	0.00270408505881589	Not sig
DIP2C	0.883379266015414	0.000225663089698924	Not sig
CCDC192	0.883277578804669	0.000185165404459777	Not sig
MAP7	0.882983095740639	0.00103677404960538	Not sig
CHDH	0.882390475740471	0.00124494037727676	Not sig
SH3BGRL2	0.882223232533984	0.00470034862479256	Not sig
BACH2	0.880048431338147	0.000271825502002456	Not sig
ZBED9	0.879166268823039	0.0401832206176042	Not sig
NPAS3	0.878728680899818	0.0188335049788708	Not sig
CA3	0.878205162210827	0.00413497886591514	Not sig
NLRP2B	0.878101388035875	0.00463276320713915	Not sig
NAT8	0.877677136230403	5.62830325499034e-05	Not sig
GAGE10	0.877364452204589	0.046716378863657	Not sig
PCDHGB4	0.875904848817052	0.00297577326192963	Not sig
KCNN3	0.875553246031557	0.00125371264996842	Not sig
TBXA2R	0.875357124529374	0.00527816341059111	Not sig
TF	0.874980380527194	0.00322632774222294	Not sig
NLRP7	0.87477116225911	0.00218837318715778	Not sig
PCDHGB2	0.873482776189882	0.0120807335707596	Not sig
CYP2C8	0.873114636511571	0.0103223036181282	Not sig
PCDHGA5	0.87309461917096	0.00571184829959067	Not sig
SPAG16	0.872572937033902	0.000722992479744486	Not sig
SORBS1	0.872023395216527	0.000448905057332252	Not sig
ABCA8	0.870441378237642	0.0132543435958507	Not sig
PLP1	0.870252259763572	0.00340199402797072	Not sig
MOXD1	0.869396802388574	0.00139670824032063	Not sig
PCDHGA7	0.869361417420501	0.000898923014149294	Not sig
PCDHB13	0.868760208645114	0.0395639403725945	Not sig
DDX25	0.868301707085391	0.000897954247191201	Not sig
EPAS1	0.868013195125318	0.00685482907149413	Not sig
ENAM	0.867972137190412	0.0242269008462197	Not sig
LEFTY1	0.867669756038822	0.00379032414814624	Not sig
H3C6	0.86676069419297	0.00530855224177963	Not sig
SERPINI1	0.866079598700349	2.57113997716106e-05	Not sig
ACSM6	0.865770014438074	0.00344090713299787	Not sig
SH3PXD2A	0.865460971637981	1.62473507950753e-05	Not sig
SPTA1	0.864820242126015	0.00941486141006915	Not sig
GDPD2	0.864729937328554	0.00143926640804333	Not sig
ZAR1	0.864458032192994	0.00174832477827071	Not sig
CADPS2	0.863354176799629	0.0286378394548819	Not sig
STUM	0.863090112794966	0.00110608074709266	Not sig
ZDHHC15	0.862619268686822	0.0029313547618683	Not sig
PRXL2A	0.86252472423101	0.0234324387107991	Not sig
SPINK7	0.862304153234135	0.00616280162800342	Not sig
TBPL2	0.862254493919614	0.00337852029257596	Not sig
AQP1	0.86214060428859	0.00836425319578293	Not sig
ESR1	0.861759074092677	3.8640810831684e-06	Not sig
CD80	0.860980539983834	0.000770022016155883	Not sig
PLA2R1	0.860788890942843	0.00268968977133208	Not sig
FOXE1	0.860205080534256	0.000365973797925212	Not sig
ITIH5	0.860001438569613	0.0221554923219534	Not sig
PLEKHG5	0.859622900096366	0.00451504709060387	Not sig
C3orf52	0.859452125359128	5.26528912843544e-06	Not sig
RHBDF1	0.859186298960735	0.00980293823433699	Not sig
FXYD6	0.859082218950051	0.030977443887807	Not sig
CHODL	0.858723823598906	0.00114001657852965	Not sig
SLC19A3	0.858631193011567	0.00304152949371267	Not sig
CRACD	0.858305762051767	0.00770567117625941	Not sig
WNT8A	0.858257253619701	0.0332436455337763	Not sig
SLC18B1	0.8577530496009	8.37038158656247e-05	Not sig
TSPAN5	0.856310212120958	0.000211337374901283	Not sig
MAPK4	0.855702789423759	0.0363607292368446	Not sig
FN3K	0.855470691763029	0.000816161263068581	Not sig
NRARP	0.855457778008321	0.00121822991655683	Not sig
NEO1	0.85126701846697	0.0152605248127378	Not sig
KCNK3	0.851207053463103	0.00882948996899877	Not sig
ADCY6	0.851206552569882	0.00158182633328858	Not sig
SGCD	0.851032659961876	0.0155592159956982	Not sig
GP9	0.85085260496612	0.0198812352480009	Not sig
KCNH8	0.850802259241695	0.0062028253518847	Not sig
KCNK12	0.850423947115238	0.000434351163244591	Not sig
OR2C1	0.847228356221264	0.00310465183219513	Not sig
ABCB5	0.84674651785848	0.0129585659308469	Not sig
LIMS2	0.846399777340724	0.000520606666170888	Not sig
FNDC4	0.846371842445621	0.0367485783371549	Not sig
BCL9	0.84627213274026	5.62926674445586e-05	Not sig
CNGA1	0.846222121834863	7.09305930357407e-05	Not sig
SH2D7	0.845155393042214	0.00927217536674778	Not sig
ICAM5	0.844525618736072	0.0242147701742424	Not sig
GIMAP7	0.843405092421179	0.00385996531198079	Not sig
SOX30	0.842931392257384	0.00465811291266839	Not sig
XKR9	0.842619289926182	0.00585447058563822	Not sig
MTURN	0.841907074065527	2.54512340149692e-05	Not sig
BIN1	0.841310237969027	0.000651685162852935	Not sig
ERFE	0.841222785258792	0.0230345949844167	Not sig
MTTP	0.840039852978486	0.0135863648093983	Not sig
IQCJ-SCHIP1	0.839558998429276	0.00737910420711303	Not sig
AC010255.2	0.83915841497547	0.0459415761696753	Not sig
CRB1	0.839063003012753	0.00102310040836441	Not sig
SLC6A11	0.838693679492824	0.021602683039898	Not sig
MEIOB	0.838434759536822	0.00287028581064129	Not sig
WNK3	0.838106395594508	0.000281069005246268	Not sig
ENPP7	0.837893026905938	0.0102013690041136	Not sig
PSD2	0.837085157589287	0.0109398276692001	Not sig
AGTR1	0.836636751167992	0.024041634073916	Not sig
SAMD14	0.836630773365358	0.000163317756401962	Not sig
SH3RF2	0.836502033721332	0.00632877440267759	Not sig
LTBP3	0.836452511565477	0.000477001928146335	Not sig
GRIK5	0.836371116800513	0.00104122767819841	Not sig
TMEM238L	0.835930309397154	0.00801596233227256	Not sig
DCC	0.833154580162378	0.0457581947485312	Not sig
ITPR3	0.832174795516775	0.00104339383532941	Not sig
FHL1	0.830672560674238	0.00140624999242282	Not sig
OR2A7	0.830508693106955	0.00907130179219223	Not sig
RANBP17	0.830171569562687	0.0311996014164503	Not sig
CXXC4	0.830101847714614	0.0163017690905581	Not sig
IL18RAP	0.830006022101904	0.00553536470346904	Not sig
TMEM132B	0.82983479654906	0.032756932941964	Not sig
LINGO4	0.829815405649784	0.0458973026869261	Not sig
TNXB	0.826333793359535	0.00779978222412842	Not sig
ZNF454	0.825798385725567	0.00192431339733887	Not sig
UBASH3A	0.824907016026262	0.00149848792821908	Not sig
PTP4A3	0.824397236964727	0.00382620419654558	Not sig
SMIM35	0.824253957407913	0.00560987993766437	Not sig
GCSAML	0.820857658358482	0.0194974074022693	Not sig
SLC16A14	0.820777006421479	0.000812494209059082	Not sig
NSG2	0.820065432892387	0.0454857619803162	Not sig
TPH2	0.819666526070646	0.0304771531293415	Not sig
RCAN2	0.819634993545197	0.00724939221334448	Not sig
RPS6KA6	0.81942327293508	0.0435013445549224	Not sig
RGS9	0.817561324187948	0.00105979379383569	Not sig
KLF12	0.817141270190135	0.0047979304906534	Not sig
ASAH2B	0.817055881568901	0.010559825297966	Not sig
ABCG1	0.816892842451183	0.000246471031943708	Not sig
NBEA	0.815877280667838	0.00895393016629903	Not sig
RAB27B	0.815782981817645	0.0108082063608591	Not sig
CYP4X1	0.815603757526563	0.0143417093977197	Not sig
EPB41L4B	0.815550015414616	0.0459415761696753	Not sig
OR3A3	0.815071770586887	0.0470984364128004	Not sig
APOE	0.814778765780333	0.019849892521938	Not sig
DUSP26	0.814689935907526	0.0373416671656218	Not sig
CCDC42	0.814320926368502	0.00232161072063326	Not sig
RP1	0.814292943954723	0.0470400188304864	Not sig
SAMD12	0.812165433393527	0.0186278948985435	Not sig
TMOD1	0.811976244546274	0.00674966620111016	Not sig
ATF7IP2	0.81182100357588	5.87853693504601e-07	Not sig
GLRA4	0.811593482084797	0.00179626280547823	Not sig
GJB5	0.811319466324859	0.00897686828353686	Not sig
OR2A42	0.810784676327219	0.00907130179219223	Not sig
ATP8B2	0.810547451156343	2.12488094159567e-07	Not sig
NCALD	0.81002447569004	0.00113471890724202	Not sig
COL4A6	0.809067567416849	0.0245895489864587	Not sig
CHIT1	0.808882381147713	0.0142587189570159	Not sig
ZBTB46	0.807760412993893	6.97381495235117e-05	Not sig
SLC9A7	0.806901703669525	4.30953482368951e-06	Not sig
CPB1	0.806485929827909	0.0180523247340964	Not sig
ANGPT1	0.806300032376579	0.0156496348729956	Not sig
FAM78B	0.806163456360868	0.00773301492602773	Not sig
OR52B6	0.805575966677594	2.88407530542501e-05	Not sig
ZIK1	0.805012236326633	5.60224353256099e-06	Not sig
CAMK1D	0.804853740065848	0.000389661497492733	Not sig
PFKFB2	0.804798978370694	0.00143559370201613	Not sig
VSX1	0.803249852596406	0.013990541168273	Not sig
CLEC4M	0.803230666252877	0.00551429453290893	Not sig
ANO9	0.802199041349278	0.00116973309108489	Not sig
SERPINB9	0.801736259666476	0.0014292357752039	Not sig
COL18A1	0.801681021173122	0.000301349865829292	Not sig
SHANK2	0.801603555627624	0.0340784932590747	Not sig
HFE	0.800023466172255	0.00492432505068638	Not sig
SEPTIN4	0.799927731354011	0.000151419632558358	Not sig
GPAT2	0.799292240233568	0.0303701498063826	Not sig
CACNB2	0.79900277798763	8.70993890529611e-09	Not sig
ZDBF2	0.79874184994417	0.00452882529873987	Not sig
TINAGL1	0.798039445500413	0.0481921553740272	Not sig
PLCG1	0.797813958401421	0.000608238755588094	Not sig
TMEM150C	0.797688460761127	0.000323034495106703	Not sig
TMEM204	0.796997592735075	0.000411432621979249	Not sig
APP	0.796697300621656	0.0389689443656628	Not sig
AKR1C1	0.796564331322238	0.00636237060045457	Not sig
CREB3L1	0.795610723722295	0.00889483064040155	Not sig
OPTN	0.795176769541887	0.000555593993395051	Not sig
C3orf84	0.794267433321887	0.03932356886948	Not sig
GPR17	0.793335626297989	0.028127012023677	Not sig
BOC	0.792633582308582	0.00107731040442194	Not sig
DMPK	0.791392002435388	0.00128706165797764	Not sig
STAP2	0.791178420500336	0.000571308817889782	Not sig
DMD	0.791143709947903	0.0171656168720245	Not sig
IKZF2	0.79105366174757	0.0275944170368767	Not sig
SGPP1	0.790753637675944	0.0163393585247874	Not sig
FZD4	0.790562404062657	0.0141511863790099	Not sig
PAPPA	0.790086366691801	0.0192897427232983	Not sig
DEPP1	0.789920810276176	0.000246235076600853	Not sig
DENND2C	0.789340624899233	0.010168032000468	Not sig
ST6GALNAC1	0.789304355043945	0.022385854049358	Not sig
COL15A1	0.788989107612725	0.0388263779223872	Not sig
C1S	0.788824806015146	0.00100811370280623	Not sig
TXLNB	0.788608568645023	0.000585473790062535	Not sig
MIXL1	0.788347174545775	0.000832728427029887	Not sig
SCML4	0.787588815528034	0.00194595651188477	Not sig
A2M	0.787160619280119	0.00215391461777588	Not sig
ISG20	0.786286546665844	0.000150907803930312	Not sig
PRSS22	0.785969806672983	0.0329323739807609	Not sig
FA2H	0.784908906323954	0.0123389505747869	Not sig
CCSER1	0.784329063460761	0.0157217550193485	Not sig
XK	0.784015881250968	0.0298981085440574	Not sig
SLC38A1	0.78364658065556	0.00114185725018811	Not sig
ZNF154	0.783019956331555	9.21392492667237e-05	Not sig
PRSS23	0.782666304269823	0.0044461267721298	Not sig
TRPS1	0.781248690317905	0.0182085288447863	Not sig
IL23R	0.780443634816512	0.0203987419060729	Not sig
COLCA2	0.780321433673195	0.0388303185287735	Not sig
SHE	0.779849871641744	0.00210133622721471	Not sig
CNN3	0.779355693821812	0.0407470347412035	Not sig
COL16A1	0.779196152122307	0.0157447631780665	Not sig
HOMER2	0.77919346667055	0.0013735100188064	Not sig
RAPGEF5	0.779013502006347	0.0267144540289473	Not sig
GJB4	0.778015929756237	0.0220440956113015	Not sig
AC017083.3	0.777831036115206	0.000162039448334728	Not sig
OR52A1	0.7777029092165	0.0416603608955394	Not sig
GJB3	0.777395216437591	0.00230301259222191	Not sig
LRRC9	0.776751120697479	0.00599666337546349	Not sig
FBN1	0.77575376461909	0.00771056239106856	Not sig
DIPK1B	0.775165719962679	0.0013063030945666	Not sig
NWD2	0.775065780926578	0.0477837321813851	Not sig
KCNK16	0.773097731043095	0.0421614639374826	Not sig
AVPR1B	0.772617314419749	0.0175683578006606	Not sig
PIP5K1B	0.77256695173928	0.000226297828466989	Not sig
TSPAN9	0.771593333666747	0.0375153028960853	Not sig
P2RY12	0.771213103039237	0.0254387245351777	Not sig
SPDEF	0.770276892650359	0.0127340545757443	Not sig
CD22	0.770131261319884	0.00230102176706866	Not sig
GPR21	0.769896351479528	0.000226802778609544	Not sig
FXYD2	0.769689811654863	0.0151647891688853	Not sig
CXCL3	0.769084999104191	0.0171995282904853	Not sig
MAP9	0.768878773868878	0.0118720438974182	Not sig
KIR3DL1	0.768567102923334	0.0307988349009764	Not sig
RBFOX2	0.768515486491641	0.0264976637130508	Not sig
ALB	0.76834396836937	0.0136665420151933	Not sig
PRKCH	0.768036744154046	0.000172492782017958	Not sig
GLYATL1B	0.767653845252253	0.00810701719917701	Not sig
ENPP5	0.767085604988172	0.0152689959106748	Not sig
FCRL5	0.766395831018325	0.0041190003655033	Not sig
AC090360.1	0.765747504578344	3.76478866777484e-05	Not sig
TAF7L	0.765028534386327	0.00150503085776107	Not sig
LURAP1	0.764185529221766	0.0451680474472077	Not sig
KREMEN1	0.759497031494892	0.0239816487006451	Not sig
PCDHGA4	0.758903605524713	0.0263867685331238	Not sig
ABI3BP	0.75888831482555	0.000938276428152064	Not sig
CARD11	0.758452212069127	0.000790444196132779	Not sig
IL18R1	0.758022875544919	0.00869917518053897	Not sig
USP18	0.7576006839426	0.00542287946458554	Not sig
CNMD	0.757537019510723	0.000238509202873223	Not sig
KLHL13	0.757055502213296	0.0195278804833527	Not sig
PCSK1N	0.756422721830835	0.0471005541905276	Not sig
ACKR3	0.756280197755411	0.00621831207826113	Not sig
KEL	0.755879464366707	0.0494624376575176	Not sig
ARHGAP22	0.754711119256519	0.0110934703124169	Not sig
WSCD2	0.754310457580897	0.0360477205952297	Not sig
IGFL4	0.754094825938789	0.00812988086368111	Not sig
SPARCL1	0.753866323065293	0.0284143492109579	Not sig
C20orf202	0.753738416216155	0.00447643754704614	Not sig
ANKRD29	0.753716276894192	0.0192797782858907	Not sig
SMPDL3B	0.753391951782537	0.000985974510382633	Not sig
CCR4	0.753109015893978	0.00314610740202108	Not sig
TPM1	0.752703161402651	0.0010720527344759	Not sig
PTH2R	0.752382254576557	0.0400069350489713	Not sig
LRRN1	0.752348123541983	0.00216161034304122	Not sig
GEM	0.752087338660274	0.03937934880809	Not sig
GRHL2	0.751875544227652	0.0101124558022395	Not sig
LRRC8B	0.751645424606966	6.27610396989588e-11	Not sig
KCNA3	0.751267047814647	0.00349613684480219	Not sig
RGS16	0.75114897506949	0.0143762361342684	Not sig
CCDC168	0.750830603892011	0.000917348932622736	Not sig
IL6	0.750225283921874	0.0273144578190221	Not sig
ACR	0.749820938449782	0.0481776365559408	Not sig
IL26	0.749649184982473	0.0351170998116699	Not sig
KLHL31	0.749382638606651	0.00414284496223829	Not sig
EFNA1	0.748609840836941	0.0130052625896734	Not sig
JCHAIN	0.74830256203311	0.00714261246589396	Not sig
ST8SIA1	0.747892551016136	0.0151697543437482	Not sig
ADGRV1	0.747455032896459	0.00441158308433364	Not sig
OR1L8	0.747444432698487	0.0238434780945158	Not sig
DUOX2	0.747401498237403	0.0218569047524478	Not sig
OBSCN	0.746122646992413	0.00354208124340231	Not sig
ADAM32	0.745809127670206	0.0222226815826632	Not sig
IFITM3	0.744696394481869	0.0417291009536888	Not sig
ACTR3C	0.744157921484114	1.40230271627275e-05	Not sig
POU2AF1	0.742976150016497	0.00299639519634283	Not sig
SLFN14	0.742449431419489	0.00172240072682751	Not sig
BHLHA15	0.742107225145343	0.000288662141744955	Not sig
SLC41A2	0.741914703113704	0.00493919902523853	Not sig
PLCH2	0.741389386185782	0.00233834491001488	Not sig
H4C8	0.740708998845378	0.0002127734814562	Not sig
SPTBN1	0.740654727015533	1.58115884672507e-06	Not sig
CPB2	0.740617498464715	3.85790930953929e-05	Not sig
ZNF534	0.740417846383523	0.0121620916580077	Not sig
PYHIN1	0.739464590162992	0.00538302225280617	Not sig
SLC6A1	0.739447544634088	0.0326251588684917	Not sig
CPNE4	0.738877161989296	0.0165674392243268	Not sig
OAS3	0.738424178795952	0.00157379803345501	Not sig
PCDHGA10	0.738141322886376	0.00314410801706488	Not sig
ESAM	0.737577140538517	0.0209897900953517	Not sig
KIR2DL1	0.736586054501464	0.0432096547480454	Not sig
AL357673.1	0.736292555651136	0.00120366033219133	Not sig
PCDHGA9	0.734964981544338	0.00892673037510447	Not sig
MAP2	0.732838840096011	0.0255872471710701	Not sig
DBH	0.732036131165492	0.00948703004021006	Not sig
UBASH3B	0.73112656141022	0.000360844686763999	Not sig
LIPC	0.730994632624809	0.0212950707245004	Not sig
SYNGAP1	0.730041354638539	2.66246733569709e-07	Not sig
PCDHGB6	0.728386795148527	0.00372908925524746	Not sig
IL17REL	0.727320102181713	0.0174573267930175	Not sig
CKB	0.726368716697657	0.0420968202531473	Not sig
BTLA	0.725616784313363	0.0137382200738107	Not sig
TKTL1	0.725321495866845	0.0285302817276319	Not sig
FAM189A1	0.725198248459574	0.0389299429528922	Not sig
GAS2	0.72495894834819	3.78041537492124e-05	Not sig
KLC3	0.724763597834529	0.00131952375541908	Not sig
FCRL6	0.724351154722333	0.00681380629365714	Not sig
ZNF792	0.724301050973925	3.06289418447621e-08	Not sig
IMPG2	0.723080017713595	7.11888032958577e-06	Not sig
AC090517.4	0.722237153445989	0.00137061344910988	Not sig
TERT	0.720632707268781	0.0228068215272632	Not sig
FAAH2	0.720300328322411	4.30831024739826e-05	Not sig
TAS2R3	0.719760474084684	0.00258444339381952	Not sig
TIMD4	0.719440667748764	0.0459345357110823	Not sig
RGS1	0.718757664779803	0.0328510323611356	Not sig
APOL3	0.718266020314038	0.000430289424135875	Not sig
DMWD	0.717458863056278	0.0020562702399442	Not sig
DTX3	0.717405335547403	0.0268989766892371	Not sig
FO681492.1	0.717122089065392	0.0441370540129372	Not sig
ESYT3	0.716891681130789	0.00808008745847829	Not sig
SH3RF3	0.716299710943545	0.00458442476210364	Not sig
DYTN	0.71587398008042	0.0200055995746381	Not sig
CFAP54	0.715709571992891	0.000222471647045622	Not sig
ARHGAP42	0.714470000125058	0.0222923639417472	Not sig
CTSE	0.713721913443018	0.0499768167367252	Not sig
GPR161	0.712955282063925	0.00119303535795497	Not sig
OR52I1	0.712019183454543	0.00155131236734177	Not sig
GRM6	0.711715233502978	0.00248231016716539	Not sig
MACC1	0.711134950578835	0.0428645068012779	Not sig
SORBS2	0.710848346729418	0.0495634664225547	Not sig
B3GAT1	0.710525533467782	0.0265498439339334	Not sig
ITGA2	0.709843258618265	0.0372293264919358	Not sig
GLCCI1	0.709436687587715	3.59231509772644e-05	Not sig
SLC38A4	0.708695895427521	0.0067477003797921	Not sig
SGSM1	0.707927639617768	0.02874849933487	Not sig
INHBE	0.706770851928307	0.0110143914628141	Not sig
SP6	0.705666239651371	0.00499881444570927	Not sig
PLSCR2	0.703946759585759	0.00420887465000122	Not sig
RORC	0.703652051986985	0.00666806044581865	Not sig
EFNB2	0.703295382222764	0.0427372309875222	Not sig
LPIN1	0.702998532984531	2.76524283680479e-08	Not sig
UTS2R	0.701965633184402	0.0236068138817313	Not sig
DNAH6	0.701956200769488	0.0113412298370424	Not sig
RSAD2	0.701866600065773	0.00221759333951254	Not sig
TEX53	0.700694916867814	0.00382927020027264	Not sig
GIMAP5	0.700633119504581	0.00509692298900504	Not sig
PNMA2	0.700381149313585	0.0152070275767127	Not sig
ACVR2A	0.700115114177628	0.000427426344958615	Not sig
SLC44A2	0.699463791051388	0.000488126135101569	Not sig
ELOVL6	0.697593588630912	0.00649498084999927	Not sig
GPRIN3	0.697583305021452	0.00918833604933552	Not sig
PLPP3	0.697576103225306	0.03397033042307	Not sig
KIR3DL2	0.697493825195266	0.015124073120411	Not sig
INSRR	0.696321912579175	0.0247367828586249	Not sig
RIPOR3	0.695891626754855	0.000978100808565498	Not sig
POGLUT2	0.695587752888293	0.0359359578537192	Not sig
MAGEE1	0.694741186053519	0.00881154201530018	Not sig
ABCC4	0.692911138608153	0.000547066244687643	Not sig
PRR5L	0.692609511609102	0.00516529017667989	Not sig
DPP4	0.692446738863688	0.0105576777378629	Not sig
CTAGE6	0.691964376770292	0.0412162426037659	Not sig
FOXR1	0.691754638656843	0.00039437971426765	Not sig
EFHC2	0.691271774058241	0.0228226367844929	Not sig
PTPRK	0.690840534902949	0.0151309683787314	Not sig
LXN	0.690601646612089	3.4598110509748e-05	Not sig
CLEC3B	0.689716154720921	0.0252843049944883	Not sig
PRKCQ	0.689485273034725	7.60448719476635e-06	Not sig
AHNAK2	0.689049691189223	0.0196834097326191	Not sig
CP	0.688843425009954	0.00265777054648489	Not sig
VXN	0.688832569351159	0.0212992742088166	Not sig
MEGF11	0.688681293033389	3.40291680813768e-05	Not sig
AQP6	0.688615292153591	0.0233083842757413	Not sig
KIF4B	0.688335548325336	0.00525577017887613	Not sig
IRF4	0.68785235047306	0.00657735589500425	Not sig
CASS4	0.687847336009291	0.000901855446531781	Not sig
PCNX2	0.687375445889175	0.00540433733158228	Not sig
GAB1	0.687061370319766	9.26693473637769e-09	Not sig
SIX5	0.687056228108383	0.0313526310115907	Not sig
SCNN1B	0.686937170276651	0.0144469905757502	Not sig
NGFR	0.686881568391254	0.0436601482054511	Not sig
DRP2	0.686686632608917	0.000536140856002451	Not sig
CYP4Z1	0.682013321195999	0.0175926973047597	Not sig
ABCA4	0.681951016867433	0.0455246624129697	Not sig
KANK2	0.680962638544884	0.000151190186509371	Not sig
SYNPO2L	0.680509578721196	0.00109052840602673	Not sig
MPP6	0.680354675631575	0.00616553156322487	Not sig
EPN2	0.679826462517817	0.0250223390228754	Not sig
PTGS1	0.679596078593572	0.000874863138440204	Not sig
VPREB3	0.679214473403899	0.0213519265242931	Not sig
NEDD4L	0.679161970338705	0.0350252117938409	Not sig
BTN1A1	0.678626764319807	0.00225939612616975	Not sig
HECTD2	0.67809524307583	0.0110809024352747	Not sig
ATP7B	0.678063264673819	0.0453533319514377	Not sig
CILP	0.678056687869418	0.000266478587924247	Not sig
GSTA4	0.677984719096894	0.0117305495940826	Not sig
DGAT2L6	0.677529390275004	0.00113837585991959	Not sig
PRB2	0.677212971837953	0.0437572499022314	Not sig
FASLG	0.677138594333751	0.025385343826309	Not sig
CALB1	0.676843812911685	3.77148053759134e-05	Not sig
FAM111B	0.67507544877727	0.0196532275072756	Not sig
BNC2	0.674560997580158	0.0248793352702952	Not sig
ATP8A1	0.67445865017951	0.000408759567009664	Not sig
AP1M2	0.67434071638431	0.0255483387428907	Not sig
ZNF354C	0.673728145022182	0.0139345279447291	Not sig
SH3BP5	0.673363083534446	0.0194121674248429	Not sig
KIAA1549L	0.672202412325506	0.03397033042307	Not sig
KCNV2	0.671901602213272	4.94460283744783e-05	Not sig
METTL24	0.671711435635629	0.0201590840908766	Not sig
RRH	0.671639840045412	0.000280935295694087	Not sig
AMOTL1	0.669577156454407	0.0258156400024503	Not sig
MAN1A1	0.669367922447358	0.00980351327288025	Not sig
SKAP1	0.668840643201388	0.00750914482877543	Not sig
CNST	0.668575417931925	5.34751894054151e-07	Not sig
PCSK9	0.667914150230351	0.0430057386144018	Not sig
MYOM2	0.667509092254701	0.00639915510021606	Not sig
GZMB	0.666288047541834	0.0346860670302993	Not sig
ALK	0.666006635450626	0.0197213382091253	Not sig
N4BP3	0.665871236672321	0.000394406551352053	Not sig
ARHGEF17	0.665805449728314	0.00699431100530223	Not sig
MEF2C	0.664368867475149	0.0017901387256635	Not sig
MINAR1	0.664284548018834	9.2983201428936e-05	Not sig
LIPH	0.663273890460503	0.00650538438037981	Not sig
IL5	0.663256010628283	0.0134012863572012	Not sig
RAB40AL	0.662596395335302	0.00737999554473233	Not sig
IFIT1	0.662223799990374	0.0318215765328141	Not sig
BRSK1	0.661713960850804	0.0137958208856261	Not sig
MPL	0.661345812941887	0.0460738571436785	Not sig
GBP7	0.661259077908695	0.0236355977040179	Not sig
MYBPC2	0.661243310870929	0.0275052912923959	Not sig
FXYD1	0.660981861273631	0.00509267209785609	Not sig
ARFGEF3	0.660945291790838	0.0202331894624123	Not sig
GRIN2B	0.660456647780376	0.0285006103896555	Not sig
TUB	0.660387388047107	0.0103345843919518	Not sig
DMKN	0.659810724713814	0.0407835329545692	Not sig
SV2A	0.659513767110214	0.00756731537406692	Not sig
ARL10	0.659425849707111	0.00308988768928434	Not sig
NPR2	0.659379313560719	0.000537530695608959	Not sig
IL2RB	0.659135246990813	0.0115735300948718	Not sig
SEC14L2	0.658898053435006	6.44077895806985e-07	Not sig
MANSC1	0.658070285306317	0.0208777703386108	Not sig
SLAIN1	0.657439050338685	0.0338260333579195	Not sig
SLC29A2	0.656618240260261	0.0140830269786052	Not sig
IZUMO1	0.656381611686899	0.0281637213801839	Not sig
IFIT3	0.655997871122147	0.00301113427072843	Not sig
FP565260.3	0.655736153829679	0.0150306082816974	Not sig
ZNF662	0.655665685583099	0.0297034991449665	Not sig
SYT15	0.652568945738062	0.0140383596997736	Not sig
ZNF80	0.652243122124393	0.00965837671275102	Not sig
AKR1E2	0.651861712995667	0.0350180414971527	Not sig
OR1K1	0.650453430193286	0.00507374976164583	Not sig
SAMD3	0.650406043039445	0.0109526664071973	Not sig
GALNT8	0.650078363541739	0.0117913108363517	Not sig
HSPA12A	0.649723879163534	0.0172976330371561	Not sig
LDLRAD2	0.649526310450475	0.0417551713277146	Not sig
GSDME	0.648766766010299	0.0490868877944081	Not sig
ROBO3	0.64873189781381	0.0320874021949672	Not sig
OOSP3	0.64848512700521	0.0308342802802949	Not sig
KCNH7	0.648096913636075	0.0276915798099477	Not sig
ALDH1A3	0.648039991407179	0.00736086725388994	Not sig
GCM2	0.647957840739946	0.0406259020090283	Not sig
NCR1	0.647826708021729	0.0299547551171663	Not sig
PCDHGC4	0.647379959780118	0.0164878198992985	Not sig
PCDHGA6	0.647370447794492	0.00713894056649519	Not sig
SCML2	0.647186659034476	0.000183897180751813	Not sig
TP53INP1	0.646021362430053	4.54367654548376e-06	Not sig
GPLD1	0.64587970848892	8.79231620878182e-06	Not sig
LRRC70	0.64583005097378	0.000346370145556837	Not sig
KLF8	0.645737102118804	0.00551249067309231	Not sig
XCL1	0.645690319510829	0.0453967548302619	Not sig
BCAS4	0.645060741669693	0.000579872434902866	Not sig
ZNF772	0.644919167934414	3.9345959780846e-06	Not sig
CRYBG2	0.644755069814716	0.0174573267930175	Not sig
TNNI3K	0.644404273368793	0.0354201793095294	Not sig
GRAP2	0.642709331346432	0.01569059365868	Not sig
ZNF594	0.642611491224776	1.76944693744748e-06	Not sig
RORA	0.642435705343243	0.00121822991655683	Not sig
ARID5B	0.642132991906072	0.00126859858823756	Not sig
CPT1C	0.641416318392643	0.0151690040662531	Not sig
ANGPT2	0.641132065322563	3.40991720662054e-05	Not sig
DDN	0.640741219628624	0.0137717821203327	Not sig
CIITA	0.640162749868138	0.0111579446624641	Not sig
PTGIR	0.639821842190617	0.0493378485324694	Not sig
GIMAP6	0.639042320541475	0.00413074312146439	Not sig
IFIT2	0.638902395826011	0.0104184628673921	Not sig
DIRAS1	0.63871519667962	0.0464021722363158	Not sig
KIAA1671	0.638341852402691	0.0203486636208427	Not sig
MCF2	0.638324814221014	0.00826430471834403	Not sig
YPEL4	0.638260840139948	0.0420815351824618	Not sig
PDGFRB	0.636982678362507	0.0282017682803381	Not sig
LRIT3	0.63688173091702	0.00233834491001488	Not sig
CAPS2	0.635704823739523	0.000558377709290874	Not sig
ENDOU	0.634591472070776	0.00272188200041724	Not sig
TBX2	0.634019178599272	0.0363172464380483	Not sig
TPD52	0.633990382426029	0.00810701719917701	Not sig
TACR1	0.633251880130084	0.00122600684355172	Not sig
ZNF732	0.632057415282034	0.0287644962048364	Not sig
ZNF471	0.631920203449965	0.00132877729903286	Not sig
BDNF	0.630699361361455	0.0120058819060271	Not sig
SLC22A23	0.629964557464136	0.000710113540087163	Not sig
NINL	0.629470475014473	0.0220755151804785	Not sig
TMEM235	0.629173859040215	0.0295438305958427	Not sig
DOK4	0.628662506777571	0.0145025544447559	Not sig
CCDC148	0.627818609245911	0.0389130408891281	Not sig
SYNE1	0.627498654998683	8.6359094680424e-06	Not sig
PFKM	0.627136492876952	7.95858482037458e-05	Not sig
AL138752.2	0.626929775545528	0.0274282501269507	Not sig
TTC24	0.625745713045479	0.0174485530231666	Not sig
VIPR1	0.625548665548419	0.0264166209715084	Not sig
RASIP1	0.624503118204537	0.013670009871744	Not sig
SGCG	0.624434608722375	0.0448978416921646	Not sig
P2RY10	0.624370410193086	0.0078663504864387	Not sig
GBP5	0.624342913714388	0.00349875018041304	Not sig
ANGPTL2	0.624093486569276	0.0335991715151388	Not sig
RAPGEF4	0.623981560285458	0.0434990674117626	Not sig
RSPH14	0.623834358729942	0.0233391812787452	Not sig
GLIPR1L1	0.623783983512982	0.00383516363912461	Not sig
ARL9	0.623162306549324	0.0295160904493905	Not sig
GREM1	0.623160248016229	0.0246011652008161	Not sig
TG	0.622954334506361	0.00229414179973352	Not sig
ARG2	0.622195990653981	1.84287335859036e-06	Not sig
ASPRV1	0.621826648273811	6.66287933689071e-05	Not sig
MCHR1	0.620366536498884	0.0434417507489061	Not sig
AC092835.1	0.619767223423564	0.000266626743228252	Not sig
NEDD4	0.61943361835992	7.05453106076452e-05	Not sig
IL1A	0.619378265662589	0.0052044949929928	Not sig
ADCY10	0.618274785419569	0.00052985984376677	Not sig
CTDSPL	0.617814943811361	0.0175007529141309	Not sig
POLN	0.617140743010322	0.00727768995283807	Not sig
EFNB1	0.616678363584948	0.00596394407676461	Not sig
P2RY1	0.616158263444519	0.000651685162852935	Not sig
NT5C1B	0.614899984775939	0.00165337251931402	Not sig
CAPN8	0.614769445257421	0.0322062845962257	Not sig
RANBP3L	0.61443603556333	0.0162820759179567	Not sig
ARHGEF5	0.61440087614114	0.035833606236438	Not sig
CCDC171	0.611760504289257	0.000621817619035034	Not sig
NKAIN3	0.611341683048859	0.0140409156364083	Not sig
SOCS3	0.611196073722063	0.0314035243980921	Not sig
OSBPL3	0.610271788850867	0.000147367952814102	Not sig
MINPP1	0.609963657734245	0.000407095846745941	Not sig
PDZD2	0.609011968507905	0.000317107778181331	Not sig
RTP5	0.608661512415131	0.0494065179903415	Not sig
ENDOD1	0.608608264638795	0.00720852182430164	Not sig
SIDT1	0.608476921710652	0.00216161034304122	Not sig
ZNF177	0.608368862007537	0.00351291636229881	Not sig
H2AC13	0.607979083813857	0.0140852096478344	Not sig
PCDHGB7	0.607931157371784	0.0479278649728418	Not sig
PIK3C2B	0.607255987402854	0.000511722439095252	Not sig
PXDNL	0.606942245584929	2.05754537245882e-05	Not sig
GPRASP2	0.606498512869086	0.000437748056126011	Not sig
TOX	0.606490461412055	0.0133013715622904	Not sig
KLHL6	0.60543664564179	1.15125564378177e-11	Not sig
MYH10	0.605161910941041	0.00119696600981343	Not sig
RASGRF2	0.60495422194252	0.00619205868278815	Not sig
ACKR2	0.604752777250725	0.0385965677868022	Not sig
FAM110D	0.60468393824131	0.029077996335965	Not sig
AKR1C4	0.603471994563109	0.0425748241143549	Not sig
KLRG1	0.603059356278891	0.00267851272256588	Not sig
PPIL6	0.602500876370999	0.0173677530838308	Not sig
MREG	0.601583099388338	0.0368216443648964	Not sig
NEB	0.601555180318243	1.38105755068193e-06	Not sig
TSPAN11	0.601282986962334	0.0113790708414073	Not sig
GPR137C	0.60014161003072	0.00266304144505569	Not sig
IFNW1	0.599800104066804	0.0480319571659462	Not sig
FCMR	0.599106289021683	0.00680536123995131	Not sig
KLRD1	0.59870176224755	0.0204844932992423	Not sig
C13orf46	0.597489432672512	0.005014122389398	Not sig
JAM3	0.596529678958967	0.0224600759194515	Not sig
PLXNA1	0.596130437141907	0.024517581538813	Not sig
CD40LG	0.595473909532996	0.0177998524751713	Not sig
DDR2	0.595221499594956	0.0460738571436785	Not sig
C2CD6	0.593663959664761	0.00899466452997706	Not sig
HBQ1	0.593451493892106	0.0429792656435008	Not sig
ATP11C	0.592284022512511	5.96096630999628e-10	Not sig
ZNF677	0.592150358882348	0.00691862322212111	Not sig
SLC37A3	0.592003852029968	0.0121813158979706	Not sig
SYNJ2	0.591829764173103	0.00343896484204432	Not sig
PEAK1	0.591815051415654	1.35223890414639e-06	Not sig
CD69	0.591538419222879	0.0239632316401487	Not sig
NUTM2D	0.591398568411855	9.18475698776284e-05	Not sig
PLIN1	0.591348102394404	0.0161521519657165	Not sig
RAB30	0.591335077101947	0.00606488233333138	Not sig
NFATC2	0.59074813587717	0.000151190186509371	Not sig
LARGE1	0.59020122663807	0.0430173510127986	Not sig
NHLRC1	0.589053255742041	0.0310372081832711	Not sig
ZNF518B	0.589022253280483	0.000283382704187954	Not sig
GARNL3	0.588988298315949	0.0284143492109579	Not sig
ME3	0.5883462457926	0.0121634693931402	Not sig
KCNMB1	0.588293228614118	0.0415111390980875	Not sig
ZNF470	0.587258823724384	2.55447689708726e-06	Not sig
LY9	0.586398703361828	0.00518195875121259	Not sig
ZNF528	0.585733811879347	0.000542661946490734	Not sig
CEP70	0.585728873733349	0.00628001596572568	Not sig
NR6A1	0.583961119047055	0.0369678375299759	Not sig
FOXO3B	0.582869666785999	0.000338468145253973	Not sig
OAS2	0.582849432152658	0.0227653646282248	Not sig
TXNRD3	0.582834567072508	0.00318793014624265	Not sig
ATP6V1G2	0.581985668059644	0.00800753511688346	Not sig
PCDHGC5	0.581009870814104	0.0217665449724769	Not sig
PDGFC	0.580779438330661	0.00576002148249387	Not sig
GAS6	0.5807324210199	0.00308800387582962	Not sig
FNDC9	0.5802906549045	0.0361309675961508	Not sig
GLI1	0.579948688799652	0.000137501238479135	Not sig
NEXN	0.579608954200992	0.0279343126396266	Not sig
VN1R1	0.57927087155454	0.000205481129925281	Not sig
KCTD7	0.579090541244655	0.0171180519747141	Not sig
RGS17	0.578514389340237	0.00202984571986606	Not sig
CHIC1	0.577839909825642	0.0135738752853012	Not sig
PPP1R14D	0.5776542957322	0.00489802286677801	Not sig
HAVCR1	0.576906341580195	0.0272727112644214	Not sig
OPHN1	0.576562051222228	0.0198979217487876	Not sig
MYO1E	0.575988192290616	0.0135535819441637	Not sig
DNAH3	0.575461012793503	0.0250628903649993	Not sig
PPP1R16B	0.573704410715751	0.0202053286110702	Not sig
GAPDHS	0.573703706622198	0.008494301449971	Not sig
HTR3E	0.572846759556219	0.033097487074584	Not sig
IFITM1	0.572441933035583	0.0453757404152695	Not sig
SEPTIN11	0.572196199730127	9.90405865501227e-05	Not sig
OR2W3	0.572135718742571	0.0174744857181288	Not sig
OR2T33	0.572001036489834	0.0418748376740893	Not sig
FILIP1L	0.570816228199076	0.0003232984182401	Not sig
BATF3	0.570248218196944	0.0382618036692805	Not sig
CFAP58	0.569640120949464	0.00273732921288766	Not sig
PARP14	0.569079148315288	7.04065353069633e-06	Not sig
FGD6	0.568776012076612	0.0343474152583494	Not sig
NEURL1B	0.567910498526608	0.0348942720350724	Not sig
SPDYE4	0.567799588647491	0.0196337722301876	Not sig
ZNF681	0.567134884965343	0.00295721623801516	Not sig
TTC16	0.567114571591638	0.0301586718750055	Not sig
C1R	0.566253276589046	0.00849294594912665	Not sig
BBX	0.564745805978253	4.20378360773238e-09	Not sig
SRC	0.563719499420947	0.0290783810855043	Not sig
ADAMTS16	0.56307979429974	0.0394758035346462	Not sig
AMZ1	0.5629305395468	0.00674731731010093	Not sig
CCDC102A	0.562746401585878	0.0156098136521605	Not sig
NET1	0.562689432871281	0.00131952375541908	Not sig
IL6ST	0.561982876294385	0.00296038557268215	Not sig
PLGLB2	0.561849085169715	0.00739635883918622	Not sig
HJV	0.561353248469806	0.0064644622440752	Not sig
PHLPP1	0.560921564788448	7.30602074762062e-06	Not sig
VAV3	0.56083796223981	7.40031158839196e-06	Not sig
CBX2	0.560313617253568	0.0377562949066445	Not sig
ZFP28	0.559952339475995	6.19331511780747e-06	Not sig
TXNDC16	0.559465615585199	2.72586032013764e-08	Not sig
PCP4L1	0.558681875747493	0.00731927188925144	Not sig
RGS5	0.558454339191972	0.02874849933487	Not sig
TJP2	0.558306274586434	0.00223208423278818	Not sig
CXCR3	0.558023692312913	0.0305673111144201	Not sig
GPM6B	0.557098960568097	0.00561727568659237	Not sig
ZNF559-ZNF177	0.556928198736253	0.00092891980900392	Not sig
TNFRSF13B	0.556776521416849	0.032756932941964	Not sig
SLC37A1	0.556221299874497	0.000131013084791541	Not sig
SEMA7A	0.555349007272502	0.0297073548797225	Not sig
SGMS1	0.555332627326266	9.66740935161152e-05	Not sig
PDK1	0.555303743340541	4.93876367426004e-05	Not sig
MICAL3	0.555135312342215	7.09305930357407e-05	Not sig
DAB2	0.554968817872587	0.00296773686456466	Not sig
OR10AD1	0.554542074026904	0.0222937562397041	Not sig
PRSS37	0.553806926630523	0.0471200828925454	Not sig
PDE5A	0.553335864515359	0.00037501399859272	Not sig
IFIH1	0.553314444771037	5.85033802180396e-07	Not sig
MDK	0.552037359856189	0.0343687927480116	Not sig
ITGA6	0.551702992514166	0.00742843070937629	Not sig
TIGD4	0.551504861383905	0.00791786030604112	Not sig
PPP1R13L	0.551068817215124	0.000903431784927574	Not sig
WDR64	0.550557396633327	0.0417313096855024	Not sig
SPDYC	0.550136469076787	0.0141763462376079	Not sig
PIWIL2	0.550079660597011	0.00131682104466782	Not sig
TSC22D1	0.548947768565773	0.000204552627452724	Not sig
NXPH3	0.548912501771194	0.0224772647863273	Not sig
ADAM28	0.548316388227748	0.0186477960375178	Not sig
SH2D2A	0.547607510777766	0.0177353840600833	Not sig
ATP7A	0.547527151275008	1.72730080473748e-07	Not sig
FRMPD3	0.546625836705288	0.0347653357258436	Not sig
ZNF256	0.546372795696938	0.000911029691767751	Not sig
PPP2R2B	0.544917510707296	0.0353142973232303	Not sig
SCUBE2	0.544727574658272	0.0241928690872541	Not sig
ZNF285	0.544518518039511	0.021602683039898	Not sig
AWAT1	0.544391942290191	0.00324599595990223	Not sig
ZDHHC11	0.544142550687073	0.0244888461281137	Not sig
TECTA	0.544022182021736	0.00310493806938553	Not sig
PGLYRP2	0.543872875370468	0.0246341457916181	Not sig
BMP2K	0.543821992024124	1.23595780446926e-06	Not sig
TMEM190	0.543807827666554	0.0471618438093843	Not sig
STOM	0.542837116805358	0.000128314277212048	Not sig
WDR87	0.542727411400259	0.0208862800920491	Not sig
TRPV5	0.54258881544702	0.0483114229766449	Not sig
SUMO4	0.542388945968458	0.000967965963019085	Not sig
ZBTB37	0.542298929594464	4.88329780440246e-09	Not sig
RANBP2	0.541117643185534	5.47847755331893e-10	Not sig
BICD1	0.540314244759127	2.40009620438698e-07	Not sig
ASPM	0.539632226314643	0.00719725052133686	Not sig
TAB2	0.538564053433401	3.07497755424398e-08	Not sig
ZNF610	0.537914954303527	0.00743151530897895	Not sig
EGLN1	0.537598785396026	0.00470007929465831	Not sig
CTTNBP2NL	0.536720951580974	0.0482655939943052	Not sig
GPR146	0.536397461492469	0.00373614368878827	Not sig
COLQ	0.536338457719864	0.000108934477742621	Not sig
ZNF831	0.536228249107656	0.0244343525986343	Not sig
TRIM67	0.535850666278982	0.00248455533103957	Not sig
CCDC173	0.535344485407056	0.0128165521617438	Not sig
DEXI	0.535150880518214	0.000701390529289425	Not sig
MACF1	0.535101548244107	4.55534664936772e-08	Not sig
C12orf45	0.535046836198137	3.62483088141757e-06	Not sig
ZNF300	0.5340658521486	0.0336899119475058	Not sig
CAV3	0.532905515472202	0.00502029598817617	Not sig
ZNF879	0.532298852472884	0.000127990905089411	Not sig
CUBN	0.532231059308781	0.00091933419238824	Not sig
HSPG2	0.531778431795511	0.0459153989730165	Not sig
OR13D1	0.530791363317429	0.0217622634376008	Not sig
SAMD9L	0.53045788559343	0.000771437966405966	Not sig
KLHL3	0.529789927182405	0.00366558027216036	Not sig
GRIA4	0.528498175828979	0.0228762183419792	Not sig
C19orf18	0.52791854165183	0.00317738411948118	Not sig
TGFBR3	0.527409673699854	0.0383238233395207	Not sig
RIMKLB	0.527275271130874	0.0065305101263905	Not sig
RAPGEF2	0.525986154255208	5.64830831514839e-05	Not sig
ATP13A4	0.525900430733106	0.0401337581583657	Not sig
PLAT	0.52471739208979	0.0215736922640289	Not sig
DNAH7	0.523474082779009	0.00160613489041958	Not sig
IL1B	0.523008826267253	0.0281885109951909	Not sig
MAML2	0.522310008047473	0.0248896255505183	Not sig
PRR5	0.522082113552684	0.00611989850571408	Not sig
TRIM58	0.520855283048833	0.0157336309250571	Not sig
ITPR1	0.520848197548553	1.45356434054576e-06	Not sig
PIM1	0.520134187331115	0.0174323986109264	Not sig
DNMT3B	0.518289027872666	0.0249597062629643	Not sig
AC008676.3	0.518218502342916	0.0193937565056547	Not sig
E2F5	0.51794054570787	0.000147367952814102	Not sig
CMTM1	0.517847784193736	0.00167801476720297	Not sig
CCDC122	0.516719874171193	0.00423823152498411	Not sig
EHD3	0.515516670082823	0.0351234091135365	Not sig
TNS1	0.514974317284506	0.0332082579063007	Not sig
DGKE	0.514793522481196	0.000702638724087058	Not sig
ETS1	0.513955733484081	0.0179486039632708	Not sig
LSR	0.512939041372714	0.00335531439299757	Not sig
SH2D3A	0.512392375161193	0.0120043750060348	Not sig
ZBTB38	0.512147122666191	0.0128582677271679	Not sig
GRK5	0.509568272289002	0.0264143307715511	Not sig
ZNF572	0.509543480623298	0.00126303751280186	Not sig
PLGLB1	0.509156465463986	0.00334667873099585	Not sig
DNALI1	0.507645546443775	0.0106671095441949	Not sig
HLTF	0.507594465715119	3.96136844574624e-05	Not sig
FBXW10	0.507546491227188	0.0222923639417472	Not sig
TMC3	0.507449958413491	0.0109048739531177	Not sig
CYP26C1	0.507373796239086	0.0185992144554812	Not sig
ZBP1	0.506954350212429	0.0356303828932545	Not sig
ACP6	0.506699181538094	0.0309113458101366	Not sig
SLCO4A1	0.505381807515684	0.0151690040662531	Not sig
ENTPD3	0.505181745055242	0.00206913639305682	Not sig
TIGD7	0.504608768597896	2.73354784979327e-05	Not sig
GSTO2	0.504585912064611	0.00131617147214613	Not sig
ECT2L	0.504298828014653	0.000278022215519444	Not sig
NPAT	0.503618204628158	2.31451723883821e-09	Not sig
EVL	0.503308585515746	0.0043820677101415	Not sig
AKR1C3	0.503244009509979	0.0237976886509454	Not sig
PRKACB	0.503156710223989	2.67794237122022e-05	Not sig
TRAF5	0.501535624205489	0.00455148608655611	Not sig
CARMIL2	0.500832226240067	0.0108298927130745	Not sig
TNFSF4	0.500036944461763	0.0201399224783351	Not sig
NUTM2A	0.499923888142283	0.00145111008082825	Not sig
GNG7	0.499774578300146	0.0150585131166419	Not sig
ZFPM1	0.499720391981524	0.0262322162020007	Not sig
BCL11A	0.499611411507771	0.00276873680321348	Not sig
WBP2NL	0.499577415077122	0.0384404038755062	Not sig
ZMIZ1	0.499424200393216	0.000136277609857153	Not sig
ZNF525	0.499413951167226	2.47540130081176e-06	Not sig
ZNF606	0.498916970605124	3.82345310515516e-05	Not sig
FBXL13	0.498767871025378	0.00211070528581452	Not sig
C1QTNF6	0.498525482586019	0.00314410801706488	Not sig
ZXDA	0.498440934474717	0.000233809390858499	Not sig
COL5A2	0.497926571955124	0.0301984032823108	Not sig
ZP1	0.497063464182874	0.0152014557597598	Not sig
LTBP2	0.496665605780576	0.0448180495979815	Not sig
ZNF175	0.495912878761979	0.000176664306855775	Not sig
PHACTR1	0.49586207600213	3.34903336452149e-06	Not sig
GFOD1	0.495861041764637	0.00771056239106856	Not sig
GVQW3	0.495689353359013	0.000615816039455356	Not sig
NLK	0.495204871710775	0.000108624397297643	Not sig
MYLK4	0.493919655755189	0.0224045501614358	Not sig
ZNF563	0.49374115337189	0.00101186225791996	Not sig
LIMS1	0.493340405418162	1.56334935871574e-05	Not sig
MYOT	0.493260341686736	0.0280792711844135	Not sig
MBNL2	0.492861900702987	0.000374986239279914	Not sig
ST6GALNAC6	0.492758861353859	0.00179213516759307	Not sig
FAM13A	0.492503408718605	1.90909315107e-05	Not sig
ZNF571	0.490609435494397	0.0014144501802874	Not sig
KMT2A	0.490283430612233	1.00650468535381e-07	Not sig
SAV1	0.490173998731785	2.96888191438749e-05	Not sig
CRYAB	0.490151079788945	0.0389775582176139	Not sig
SOS1	0.488823145699212	6.31972051567634e-09	Not sig
PAOX	0.488783368539168	0.0290314195645775	Not sig
ARHGEF26	0.488522916525404	0.0159935187171053	Not sig
UTRN	0.48851386758224	0.000125352587402076	Not sig
RAB40A	0.488375537446906	0.0192470298289553	Not sig
KLHL41	0.48723222590746	0.0240729499619128	Not sig
MUC20	0.486976252312543	0.0414953291466302	Not sig
EYS	0.484635652184075	0.00263386501442997	Not sig
CFAP298-TCP10L	0.484307238443086	0.03932356886948	Not sig
RBP2	0.484219058172491	0.00329691064771058	Not sig
PLCB1	0.482020527701495	0.00349719989066605	Not sig
NUTM1	0.48185777832486	0.0382278346165379	Not sig
FAM240C	0.481428021353218	0.0215778586206891	Not sig
SPOCK2	0.481034685587211	0.0488084833987954	Not sig
CD2AP	0.48028900227545	2.1320154152447e-05	Not sig
LRP12	0.479967738791154	0.0252902352731825	Not sig
IFI44	0.478584606612997	0.0139293794928106	Not sig
TTC28	0.478309991869679	0.0230765932609585	Not sig
PDE4DIP	0.476960770026038	0.00603661496037908	Not sig
ITGAV	0.476490783129195	0.0166491411844102	Not sig
H3-4	0.475320550323136	0.0162173488552992	Not sig
ABCB6	0.475159435607224	0.0358126165003935	Not sig
ZNF507	0.474083657322744	0.000121237213600844	Not sig
AC104389.5	0.473585400382991	0.00150786013000206	Not sig
TAF4B	0.473217804962399	0.000762321821074807	Not sig
FADS2	0.473170236506499	0.017813878533945	Not sig
MAP3K19	0.472614034353333	0.016645283810412	Not sig
PAG1	0.472353477491634	0.00757484391422903	Not sig
UBE2F-SCLY	0.472240511671319	0.0060163068281613	Not sig
CEACAM21	0.471081437673233	0.00939387464708977	Not sig
ZNF347	0.469604428742504	0.00115630531730478	Not sig
MOB1B	0.469410450393892	8.400439182821e-05	Not sig
DEFB131B	0.468311190666467	0.00220668843595321	Not sig
ZNF776	0.46773169927928	2.12488094159567e-07	Not sig
CMPK2	0.467725442759599	0.0130443805262021	Not sig
SHPRH	0.46716293562024	1.9982587521919e-05	Not sig
SCGB2B2	0.466718772871212	0.0212332438268865	Not sig
UTP25	0.466650882144264	3.93325276415732e-08	Not sig
RABGAP1	0.46617467376541	1.94617503847637e-08	Not sig
KIAA1109	0.465975190818947	3.7562259886918e-07	Not sig
PGM2L1	0.465967981550465	8.69676395648507e-05	Not sig
PLCL2	0.46583986549927	0.00234213320348244	Not sig
FGFR4	0.465775038844289	0.0373232885569597	Not sig
ZNF721	0.465103382337542	0.0228530301532378	Not sig
ARAP2	0.464793008450832	0.0117832777024801	Not sig
CELA2B	0.464692203440595	0.0220210636581758	Not sig
KIFAP3	0.464685051957005	0.00308988768928434	Not sig
MYO5B	0.464495489686671	0.0244510983243239	Not sig
AC006978.2	0.464099929092826	0.0177696856801851	Not sig
PPM1F	0.46408205989729	0.0022730561780291	Not sig
PODNL1	0.463344380067699	0.0121949095696215	Not sig
SLC16A7	0.462892063365554	0.00091020028698099	Not sig
DDX60	0.462451021420692	0.00515318950918558	Not sig
DZIP3	0.46244305117963	9.20852764243349e-05	Not sig
AP001054.1	0.462345997920104	0.0363478731442104	Not sig
MFHAS1	0.461886237387938	0.000140396490959113	Not sig
HERC1	0.461345306357637	3.11121238360596e-08	Not sig
SYNC	0.460919692656422	0.0391582607360695	Not sig
TCAF2	0.46064858383811	0.0176033945165344	Not sig
XYLB	0.460612156621314	0.0235145804512079	Not sig
LRIG1	0.460348838522323	0.0246804564229681	Not sig
IFI16	0.460287667589395	0.000343672253507043	Not sig
FAM229B	0.46000241252233	0.0284840338067642	Not sig
RBM12B	0.459062718383411	6.3533741585002e-06	Not sig
ALDH8A1	0.458804843957874	0.0206973281957728	Not sig
DEPTOR	0.458421012082824	0.0360587354095852	Not sig
RASGRP1	0.458362701914538	0.0178580776545104	Not sig
C18orf54	0.458117136280671	9.38647847029585e-05	Not sig
AKAP11	0.457896201420138	2.37049035620466e-07	Not sig
NBAS	0.457205573269984	2.27161431151921e-05	Not sig
IKZF3	0.457149942341977	0.041264569374269	Not sig
CRIM1	0.456626090648361	0.0204538869336858	Not sig
STARD5	0.456113457476507	0.000792767218775603	Not sig
CXCL17	0.456015463059099	0.0115985962597677	Not sig
ETS2	0.4557699112411	0.00277068884906019	Not sig
MTMR8	0.455062926011886	0.0205925125238156	Not sig
CACNA1D	0.454590125003662	0.00690186140663506	Not sig
PARP15	0.454246706288252	0.00169035112161793	Not sig
CHRNB2	0.454018602054396	0.0148628802951392	Not sig
FAM83G	0.453952559376037	0.0353142973232303	Not sig
TPH1	0.453403459888153	0.00166139613371249	Not sig
FLRT1	0.453164473530528	0.00866528667723207	Not sig
CNKSR1	0.452903235573546	0.0252778161778808	Not sig
SAMD9	0.452803670091836	0.000847199980429705	Not sig
TMEM263	0.452692556536209	0.00297256749147695	Not sig
C2CD2	0.451879137170285	0.00141972333186905	Not sig
ZC3H12B	0.451673630008239	0.00301113427072843	Not sig
MID1	0.451668016233074	0.0453760345838907	Not sig
ERG	0.45104537678129	0.0496514171846828	Not sig
TAS2R19	0.450353637817619	0.00826231057354384	Not sig
SACS	0.450276119964573	3.05493445956968e-05	Not sig
ZNF790	0.450045601723407	0.000314024184875773	Not sig
PEX12	0.450044614709293	0.00146927906176017	Not sig
CKMT2	0.449590699854105	0.00192640224980643	Not sig
SLC12A7	0.449050619498515	0.0197206560719247	Not sig
DDI2	0.448530927510978	1.97834213059756e-07	Not sig
UBQLNL	0.448529171173021	0.00795343207841373	Not sig
FMNL3	0.448490119666521	0.0164878198992985	Not sig
CPNE5	0.448229688023075	0.0334574933157976	Not sig
KSR1	0.448215335443603	0.00321818149869951	Not sig
CLTRN	0.44722633547371	0.0383193424942077	Not sig
PRKD3	0.44714908297872	0.0398847045080233	Not sig
HMGCS1	0.446714549711986	0.00045138697226511	Not sig
NHLRC2	0.446665051324263	3.68748537740516e-06	Not sig
HIGD1C	0.446150029598608	0.0499370067083447	Not sig
STRBP	0.444936863453538	0.000161317357627056	Not sig
APCDD1L	0.444544977249796	0.0482604563701936	Not sig
BTN3A3	0.444137823485871	0.000873275360561611	Not sig
HIVEP3	0.442823094605694	0.0162058148725083	Not sig
TAS2R4	0.442651324260754	0.0173046654131373	Not sig
ZNF614	0.442436542818323	1.21818793029833e-05	Not sig
ZNF404	0.442310697962838	0.0353528880018432	Not sig
SLAMF6	0.441972940862002	0.0449116896241811	Not sig
ZNF157	0.441206371127808	0.0274148863726686	Not sig
PLA2G6	0.440185055789561	0.00529459453101868	Not sig
SLC6A16	0.439828462725339	0.00123378322331855	Not sig
CXCR6	0.436901528613145	0.00536362103984513	Not sig
NR1I3	0.436900591273737	0.00778283431039137	Not sig
SOD2	0.436705280150029	0.0216785099914246	Not sig
CCDC102B	0.436559688552049	0.0115985962597677	Not sig
PFN2	0.436340540051799	0.0247622829199413	Not sig
ADCY5	0.436094576800763	0.00732714952578368	Not sig
PTAR1	0.435777167447679	1.43649140121466e-06	Not sig
GCLM	0.435729035859995	0.0143500580002741	Not sig
STAM	0.433568159807714	0.000235238182523227	Not sig
RESF1	0.433005895672157	0.000759058727821923	Not sig
ZNF260	0.43103339948641	6.52437060388744e-05	Not sig
RBP5	0.430753978611452	0.000470261426826728	Not sig
RFX7	0.430044901564876	9.52491235203612e-09	Not sig
BOK	0.429848850940319	0.0292661434761028	Not sig
USP6NL	0.428718195886622	2.46574880319257e-05	Not sig
ST6GAL1	0.428232773613894	1.01514289659747e-05	Not sig
TRANK1	0.428214155270578	0.0011242484434417	Not sig
ITIH2	0.427702642559095	0.0030376430436237	Not sig
WNT8B	0.427662051681531	0.00464436922974239	Not sig
SCARF1	0.427420961854313	0.0274149711553658	Not sig
TMEM268	0.426895064447787	0.0239174437717746	Not sig
MDN1	0.426701078841505	3.04371966523482e-07	Not sig
TEX9	0.426050881728982	0.0216775251244724	Not sig
ZNF749	0.425631602972043	0.000210386856900574	Not sig
RNF222	0.425315104481901	0.032467999107394	Not sig
ZNF845	0.424838119719329	3.67951369206109e-05	Not sig
BSN	0.424491470978178	0.00702769797406917	Not sig
NLRC3	0.424081882616749	0.00604441202240535	Not sig
ZNF880	0.423450288028334	0.00295787530383988	Not sig
ZNF66	0.423128477633662	0.00745783028783129	Not sig
ALMS1	0.423107397032081	9.12938563390225e-05	Not sig
CEMIP2	0.422971462766883	0.0173193626657334	Not sig
ZNF770	0.422587131871867	8.2923461830245e-05	Not sig
REXO2	0.422442916644431	0.00262495182301486	Not sig
ZNF436	0.420962315986753	8.81540998298027e-06	Not sig
TMEM25	0.420221029580114	0.0445833860647217	Not sig
VPS13C	0.420060491822875	4.32406836984338e-05	Not sig
ENG	0.419700270013332	0.0332699311602296	Not sig
RC3H2	0.419507799486022	8.23901397753592e-11	Not sig
C4orf45	0.418857688213356	0.0465200043165817	Not sig
ZNF780B	0.418257439763382	0.0001335383572385	Not sig
GRAP	0.418047519043412	0.0108722734529077	Not sig
TGFB3	0.417845761321391	0.00380701527314766	Not sig
DNAH12	0.417737116469382	0.00525530110324327	Not sig
FARP1	0.41767673181743	0.0351234091135365	Not sig
TAS2R10	0.417623986011735	0.0166532266883221	Not sig
ERMN	0.417069061732502	0.02063338336829	Not sig
CLMP	0.416684403314857	0.013425028636271	Not sig
ACMSD	0.41581710301218	0.0117913108363517	Not sig
C21orf91	0.415776859491533	0.0274921519958819	Not sig
SOX10	0.415705234229336	0.0218497801670017	Not sig
RGPD1	0.415586323824505	0.043590726010779	Not sig
CLDN20	0.415116219434611	0.00221252105479814	Not sig
C6orf163	0.414935906724377	0.00104387017308371	Not sig
ZNF678	0.414511791253492	4.26894645835461e-05	Not sig
MFSD6	0.413897304981746	0.000413250331232228	Not sig
MMP21	0.413773533037224	3.89237641004371e-05	Not sig
RARRES1	0.41333004547935	0.0156690511995214	Not sig
NAGS	0.412667551672344	0.0207690089764385	Not sig
STXBP4	0.412595361889075	0.00154555581207461	Not sig
DNAH10	0.412258642098979	0.0332507217338371	Not sig
SLC6A4	0.410905036158844	0.0261020493333074	Not sig
FPGT-TNNI3K	0.41082306245859	0.0406097992314637	Not sig
SEMA6A	0.41076589308709	0.00891802903149204	Not sig
ANKRD36B	0.410645658745014	0.00321590844946328	Not sig
TCEANC	0.410155558723876	0.000267500553966159	Not sig
GALNT4	0.409897564267986	0.00918242183743241	Not sig
ZNF226	0.409392540868107	3.65209848810348e-05	Not sig
CMYA5	0.409390245599965	0.00765683295376127	Not sig
ZNF460	0.408447150985794	0.00116299257377166	Not sig
SLC5A10	0.408398434080099	0.0462461125606344	Not sig
ZSCAN18	0.40829249646525	0.0236373728961123	Not sig
FAM186B	0.408225132374785	0.00166537827930093	Not sig
PHF6	0.407836645965266	4.92666227000683e-05	Not sig
BRWD1	0.40771567196369	1.9748436711802e-06	Not sig
PDC	0.407221470224557	0.00627190479532012	Not sig
LIPE	0.407188978963087	0.000932192859396795	Not sig
TMEM64	0.407053441893556	0.0177199178205099	Not sig
CCDC180	0.406708994098735	0.00731927188925144	Not sig
ZNF181	0.406038124832726	0.000166904925354369	Not sig
SLC4A9	0.405909080220264	0.0216967446480812	Not sig
SLC25A4	0.405694766617073	0.00859819135880776	Not sig
ERVH48-1	0.405174449111084	0.0164064076101618	Not sig
LIPJ	0.405088445604292	0.0472302392561445	Not sig
CLIC4	0.404717711255589	0.0115299434022201	Not sig
GBP3	0.404464947765896	0.00265583885571534	Not sig
SBF2	0.404300600686239	0.0207785694859984	Not sig
GDPD1	0.402293442164543	0.0466417296968355	Not sig
MCTP2	0.402144663546482	0.0421544919469921	Not sig
ZNF253	0.402001587312565	0.00392640882138404	Not sig
TEAD2	0.401487879389473	0.0349347744097529	Not sig
THSD1	0.400942210503643	0.0347653357258436	Not sig
FMO5	0.400816907265129	0.000257308910106073	Not sig
FAM135A	0.400169444427359	0.00297503966653087	Not sig
ETDC	0.400145888756061	0.0372515764847491	Not sig
PELI2	0.40012298204725	0.011775821349283	Not sig
TNRC6B	0.399136833106514	2.93616158526086e-08	Not sig
MAPRE2	0.399105702412356	7.61165159182143e-05	Not sig
MANSC4	0.39909471632332	0.0168073669757141	Not sig
CARMIL3	0.398969491996732	0.00537401425715739	Not sig
SHC4	0.398854867423506	0.0493167075369269	Not sig
YOD1	0.398714697964274	0.00468734853055844	Not sig
ZNF501	0.398138448698488	0.0129503022656273	Not sig
SEPTIN1	0.398047830315078	0.0284355584163283	Not sig
CCDC9B	0.397439902950505	0.0320390386677164	Not sig
SENP7	0.397170810011063	5.59736392660433e-06	Not sig
P4HA3	0.396962369992882	0.00387896361509678	Not sig
PRSS51	0.396917878266434	0.00928110516838999	Not sig
COL4A4	0.396595896453936	0.0151569041162188	Not sig
SMTNL1	0.396333917467774	0.034617637274042	Not sig
RNF213	0.395281156236985	0.00140161496424412	Not sig
MRAP	0.394803547200527	0.0470199087769183	Not sig
LRRC63	0.394408502389907	0.0401521131272766	Not sig
SCAI	0.394364981205142	0.00051899297321191	Not sig
ZNF551	0.394157760597259	0.000602007226062978	Not sig
GPR135	0.393925814327074	0.00250976911708052	Not sig
ERCC6	0.393902842498808	2.54809938048235e-07	Not sig
DNAI4	0.393901039792076	0.0236679729595617	Not sig
CCDC6	0.393784519090224	3.6339506274547e-05	Not sig
USP51	0.393513292179278	0.0154974183003832	Not sig
XPO7	0.393454386374618	8.7600362790676e-05	Not sig
BIRC6	0.393412479754742	1.97834213059756e-07	Not sig
ABCC1	0.393265373588661	0.00233855463804098	Not sig
MAK	0.392748702943958	0.00201870614299069	Not sig
USP34	0.392654360972736	1.6890801819602e-06	Not sig
ZNF30	0.392594923641948	0.0164883990447405	Not sig
SLC25A30	0.39198653381203	0.000245612315352352	Not sig
ZNF23	0.390916396101307	0.00544765693523289	Not sig
NCOA2	0.390832640706223	5.2907256526633e-05	Not sig
MBD5	0.389926717929592	0.000286506126275692	Not sig
KLHL5	0.389513525508277	0.000313300357713133	Not sig
TAS2R46	0.389346751139554	0.0418357135459191	Not sig
GPAM	0.389297936373468	3.37045510186932e-05	Not sig
ZNF550	0.389111888218223	0.000536140856002451	Not sig
C9orf153	0.38867295820345	0.0129409200880255	Not sig
SMG1	0.388122692749538	1.99497071103023e-09	Not sig
DNAJB4	0.387849375662075	0.000580618648386444	Not sig
ZNF280B	0.387793382371219	0.0040198585426237	Not sig
CROCC	0.387110194909989	0.0314311396506582	Not sig
C6orf201	0.387103097952352	0.0184481948424803	Not sig
ZNF17	0.386763399421634	0.000149500082915533	Not sig
AGBL3	0.386018074619586	0.00611374226129919	Not sig
LBH	0.384688422702074	0.0474891187176801	Not sig
FER	0.384447069141936	0.0104920077697941	Not sig
FAM117A	0.384440866922782	0.0286565706810867	Not sig
FARP2	0.384322852617981	0.00103785068108554	Not sig
PLEKHG2	0.384178492437008	0.0242269008462197	Not sig
GPX3	0.383982366608214	0.0217390186401165	Not sig
C2orf16	0.383684232328382	0.0170895154428846	Not sig
MTMR12	0.383606009301822	1.92961505805719e-05	Not sig
RCBTB1	0.383491773794464	0.00213739824167015	Not sig
EML6	0.383253726452561	0.0221731800024928	Not sig
IFIT5	0.383083715914437	0.0291275966350844	Not sig
ZNF568	0.383057443932723	0.0108484167186947	Not sig
PLAC8L1	0.383042081309431	0.0122565913019948	Not sig
SYNJ2BP	0.382942370521208	1.06666705757302e-05	Not sig
ZNF540	0.382635727272739	0.0372293264919358	Not sig
SLK	0.382383100275269	1.7430578914963e-05	Not sig
TUBA8	0.381823402545426	0.0368223730493571	Not sig
ERCC6L	0.381639050911845	0.00162417152420996	Not sig
POC1B-GALNT4	0.38148140335986	0.0150737266296173	Not sig
ZNF544	0.38147804378355	0.0163136538526932	Not sig
WDCP	0.380862311513843	0.00146345098687976	Not sig
MYCBP2	0.380643902913114	5.20498286425014e-05	Not sig
[truncated: 4,062 more rows]
